# Supplementary material for: trans-Tetra­aqua­bis­(pyridazine-4-car­box­yl­ato-κO)magnesium(II) dihydrate
Source: Acta Crystallogr Sect E Struct Rep Online. 2011 Feb 9;67(Pt 3):m316. doi: 10.1107/S1600536811004168 (PMC3051979; doi:10.1107/S1600536811004168)
Supplement: Supplementary file 2 [file e-67-0m316-Isup2.hkl]

# 
# h,k,l, Fc-squared, Fo-squared, sigma(Fo-squared) and status flag 
# 
data_I
_shelx_title ' Mazyn1s1 in P2(1)/c' 
_shelx_refln_list_code          4 
_shelx_F_calc_maximum      125.96 
_exptl_crystal_F_000       396.00 
_reflns_d_resolution_high  0.7641 
 
loop_ 
 _symmetry_equiv_pos_as_xyz 
 'x, y, z' 
 '-x, y+1/2, -z+1/2' 
 '-x, -y, -z' 
 'x, -y-1/2, z-1/2' 
 
_cell_length_a     7.2571 
_cell_length_b    11.6883 
_cell_length_c    10.5500 
_cell_angle_alpha  90.000 
_cell_angle_beta  108.359 
_cell_angle_gamma  90.000 
 
_shelx_F_squared_multiplier     1.000 
 
loop_ 
 _refln_index_h 
 _refln_index_k 
 _refln_index_l 
 _refln_F_squared_calc 
 _refln_F_squared_meas 
 _refln_F_squared_sigma 
 _refln_observed_status 
   1   0   0     2087.00     2251.64     12.58 o 
   2   0   0    15865.80    19671.97    143.66 o 
   3   0   0     1443.98     1663.27     19.36 o 
   4   0   0      565.60      682.46     16.26 o 
   5   0   0      411.74      449.55     15.88 o 
   6   0   0       64.79       75.51      3.68 o 
   7   0   0      118.20      114.62      4.84 o 
   8   0   0        8.03       10.45      4.26 o 
   9   0   0       45.06       48.01      5.42 o 
   1   1   0        1.76        1.55      5.03 o 
   2   1   0     2705.80     2888.80     20.14 o 
   3   1   0      226.25      228.84      8.13 o 
   4   1   0       17.76       27.88      2.71 o 
   5   1   0       35.06       37.17      2.90 o 
   6   1   0       88.16       94.67      3.87 o 
   7   1   0        5.31       -7.74     12.97 o 
   8   1   0       15.67        8.13     14.91 o 
   0   2   0    13188.35    12976.28     89.83 o 
   1   2   0     1611.06     1634.62     13.55 o 
   2   2   0     2887.80     2907.58     21.49 o 
   3   2   0      441.46      413.93     11.81 o 
   4   2   0      916.00      923.31     18.01 o 
   5   2   0        0.40       -0.77      9.10 o 
   6   2   0       11.47        5.03     12.00 o 
   7   2   0        0.15        5.23     12.58 o 
   8   2   0       27.27       30.01      4.45 o 
   1   3   0      453.95      475.11      9.87 o 
   2   3   0     1786.94     1843.13     18.78 o 
   3   3   0        0.00        8.13      7.94 o 
   4   3   0      729.03      732.80     17.23 o 
   5   3   0       24.12       18.01      9.87 o 
   6   3   0       99.82       90.80      4.65 o 
   7   3   0       51.06       50.92      4.26 o 
   8   3   0       34.01       27.10      4.65 o 
   0   4   0     1059.47     1060.96     13.94 o 
   1   4   0      194.22      211.22      8.52 o 
   2   4   0     1329.15     1322.72     17.62 o 
   3   4   0     1243.48     1249.34     19.55 o 
   4   4   0      134.85      128.55      5.23 o 
   5   4   0       10.27       -1.16     10.07 o 
   6   4   0        0.13       17.81     11.62 o 
   7   4   0        0.46       -2.13     13.75 o 
   8   4   0       37.71       38.72      4.65 o 
   1   5   0      461.75      475.88     11.81 o 
   2   5   0      198.68      216.65      9.49 o 
   3   5   0      141.67      145.79      5.81 o 
   4   5   0      195.52      193.22      9.10 o 
   5   5   0       74.66       73.96      4.07 o 
   6   5   0        1.95      -11.81     11.81 o 
   7   5   0      104.98       94.29      4.45 o 
   8   5   0        9.41       11.04     17.04 o 
   0   6   0     1515.69     1627.46     21.10 o 
   1   6   0      138.80      152.56      6.39 o 
   2   6   0      494.73      471.63     13.75 o 
   3   6   0       28.40       28.65      2.52 o 
   4   6   0        8.90      -14.13     14.13 o 
   5   6   0      201.25      205.22      8.52 o 
   6   6   0      124.47      110.74      5.23 o 
   7   6   0       73.62       68.54      4.45 o 
   8   6   0        6.19       16.46     15.49 o 
   1   7   0      251.67      298.73     11.62 o 
   2   7   0      124.66      123.52      4.84 o 
   3   7   0       45.56       52.85      2.90 o 
   4   7   0      140.75      134.75      5.81 o 
   5   7   0       21.12       18.59      3.48 o 
   6   7   0        4.63        5.42     12.58 o 
   7   7   0       45.66       46.27      4.45 o 
   8   7   0        2.30        3.68     15.10 o 
   0   8   0      448.45      513.64     14.91 o 
   1   8   0      314.33      323.71     12.97 o 
   2   8   0       29.16       36.01      2.71 o 
   3   8   0       17.49       17.42      2.90 o 
   4   8   0       70.98       78.99      3.87 o 
   5   8   0      113.81      109.19      5.03 o 
   6   8   0      140.80      125.07      6.78 o 
   7   8   0        2.11       -7.55     14.52 o 
   1   9   0      301.78      305.12     12.58 o 
   2   9   0       36.46       37.17      2.90 o 
   3   9   0      338.15      359.53     14.13 o 
   4   9   0        2.66        7.55     10.65 o 
   5   9   0       35.55       12.97     13.17 o 
   6   9   0        8.08       11.42      3.87 o 
   7   9   0        0.81       -4.26     14.91 o 
   0  10   0        5.95       11.81      8.91 o 
   1  10   0        3.43        4.65      9.49 o 
   2  10   0       28.54       18.39     10.84 o 
   3  10   0      208.73      202.32      8.33 o 
   4  10   0      249.99      259.82     11.42 o 
   5  10   0       55.31       55.37      4.07 o 
   6  10   0        0.94       -6.78     14.52 o 
   1  11   0       14.53       14.13      3.10 o 
   2  11   0       33.71       36.79      3.29 o 
   3  11   0      101.94      105.13      4.45 o 
   4  11   0       53.10       37.95      4.26 o 
   5  11   0        4.31        3.87     13.94 o 
   6  11   0        0.00        9.49     13.75 o 
   0  12   0       16.52       16.46     11.81 o 
   1  12   0        0.39       -3.29      3.29 o 
   2  12   0       59.23       48.60      3.68 o 
   3  12   0        5.10        8.71     12.20 o 
   4  12   0       73.55       71.83      4.45 o 
   5  12   0      122.45      140.95      5.42 o 
   1  13   0        2.87       -4.65     13.17 o 
   2  13   0        7.54       -2.52     12.97 o 
   3  13   0       51.35       61.76      4.26 o 
   4  13   0        0.70      -10.45     14.52 o 
   0  14   0        0.27       -2.71     12.97 o 
   1  14   0       41.09       44.72      4.26 o 
   2  14   0        5.47       -1.36     14.52 o 
   3  14   0        0.89       -2.13     13.55 o 
   1  15   0       12.89       21.88     14.52 o 
  -9   1   1       23.96       16.65      5.03 o 
  -8   1   1        4.61       14.33     14.52 o 
  -7   1   1        1.34       -0.97     11.81 o 
  -6   1   1       35.29       32.33      3.48 o 
  -5   1   1      137.92      135.91      5.03 o 
  -4   1   1        5.85        2.71      9.10 o 
  -3   1   1       42.63       37.95      2.32 o 
  -2   1   1     9715.49    10352.52     36.20 o 
  -1   1   1      903.10      898.91      9.49 o 
   0   1   1       71.81       70.00      2.71 o 
   1   1   1      321.79      305.90      7.94 o 
   2   1   1       69.11       82.09      3.87 o 
   3   1   1      201.11      184.12      7.74 o 
   4   1   1       29.82       31.56      2.71 o 
   5   1   1      638.55      626.32     18.59 o 
   6   1   1       16.12       21.88      3.48 o 
   7   1   1       51.40       45.30      4.07 o 
   8   1   1       70.61       69.70      4.84 o 
  -9   2   1       11.11       14.71     17.23 o 
  -8   2   1       31.79       26.14      4.45 o 
  -7   2   1      101.90      109.00      4.45 o 
  -6   2   1        0.74      -11.62     11.62 o 
  -5   2   1      228.35      274.53     10.65 o 
  -4   2   1     3287.75     3351.72     31.17 o 
  -3   2   1      584.20      563.20     13.17 o 
  -2   2   1     7585.56     7542.33     32.91 o 
  -1   2   1      137.47      139.01      6.20 o 
   0   2   1      792.07      824.40      7.45 o 
   1   2   1     1066.14     1011.21     12.20 o 
   2   2   1      376.48      417.03     10.45 o 
   3   2   1      416.91      411.99     12.97 o 
   4   2   1       46.47       44.92      2.71 o 
   5   2   1       21.94       12.00     10.07 o 
   6   2   1        2.91        0.00     11.81 o 
   7   2   1        0.10       -0.58     13.17 o 
   8   2   1       46.96       50.72      4.84 o 
  -9   3   1        1.32      -11.23     17.42 o 
  -8   3   1        6.27       -6.20     14.91 o 
  -7   3   1        5.90        6.20     12.20 o 
  -6   3   1      366.46      333.00     15.49 o 
  -5   3   1       28.59       39.11      2.90 o 
  -4   3   1      738.58      920.60     18.01 o 
  -3   3   1     1462.96     1387.58     19.17 o 
  -2   3   1     3490.16     3556.36     24.98 o 
  -1   3   1     2630.36     2650.28     19.55 o 
   0   3   1     1098.01     1090.23      9.49 o 
   1   3   1     1024.94     1049.35     13.55 o 
   2   3   1       99.21       77.83      2.90 o 
   3   3   1       31.29       41.82      2.52 o 
   4   3   1      729.84      770.36     18.01 o 
   5   3   1        0.82        1.94     10.07 o 
   6   3   1       18.90       22.07      3.48 o 
   7   3   1       56.27       59.63      4.26 o 
   8   3   1      149.70      165.53      7.16 o 
  -8   4   1        6.66        8.13     14.52 o 
  -7   4   1        6.86        3.68     12.97 o 
  -6   4   1      185.55      170.76      6.97 o 
  -5   4   1       96.03       95.06      3.29 o 
  -4   4   1       30.98       38.33      2.71 o 
  -3   4   1       10.05       27.30      2.52 o 
  -2   4   1        5.33       11.81      7.16 o 
  -1   4   1     1091.17     1043.93     14.52 o 
   0   4   1       35.10       26.33      1.37 o 
   1   4   1     5520.72     5557.47     31.56 o 
   2   4   1       87.63       76.86      3.48 o 
   3   4   1        3.48        6.97      8.13 o 
   4   4   1      643.46      639.48     17.42 o 
   5   4   1      193.60      178.12      8.52 o 
   6   4   1        5.00        8.71     11.62 o 
   7   4   1       72.10       70.09      4.45 o 
   8   4   1       11.61       24.20     15.88 o 
  -8   5   1        3.54       10.65     14.91 o 
  -7   5   1       73.94       75.51      4.26 o 
  -6   5   1      351.72      408.12     16.07 o 
  -5   5   1       27.22       25.36      3.10 o 
  -4   5   1      192.03      266.40     10.65 o 
  -3   5   1       77.39       71.25      3.68 o 
  -2   5   1     3908.73     3945.51     31.17 o 
  -1   5   1       97.46       81.70      2.90 o 
   0   5   1       16.22       21.11      1.37 o 
   1   5   1        3.52       -7.16      7.16 o 
   2   5   1      115.65      117.13      4.65 o 
   3   5   1      536.38      509.57     14.71 o 
   4   5   1      145.00      143.85      6.78 o 
   5   5   1        4.30       13.94     10.26 o 
   6   5   1       15.40       42.40      3.87 o 
   7   5   1      314.74      340.36     13.75 o 
   8   5   1       96.15       94.29      5.42 o 
  -8   6   1       37.18       35.43      4.84 o 
  -7   6   1        0.00        6.97     12.58 o 
  -6   6   1       38.35       24.20     13.17 o 
  -5   6   1        3.57       -2.90     10.65 o 
  -4   6   1        2.15        1.36      9.49 o 
  -3   6   1        9.03        6.58      2.52 o 
  -2   6   1      805.04      812.95     16.84 o 
  -1   6   1      293.11      352.17     12.00 o 
   0   6   1     1459.46     1646.51     29.14 o 
   1   6   1      551.14      568.62     14.52 o 
   2   6   1        0.10        1.94      8.33 o 
   3   6   1       23.43       18.39      2.52 o 
   4   6   1        9.46       16.07      9.29 o 
   5   6   1      486.27      482.66     19.17 o 
   6   6   1       48.24       42.21      3.87 o 
   7   6   1      104.91       89.45      4.84 o 
   8   6   1       34.55       30.40     17.04 o 
  -8   7   1        0.58       -2.13     15.49 o 
  -7   7   1       36.56       37.37      4.07 o 
  -6   7   1      100.30      106.29      4.65 o 
  -5   7   1       76.21       76.67      3.68 o 
  -4   7   1        0.32        2.32      9.49 o 
  -3   7   1        0.38       -1.94      8.52 o 
  -2   7   1      645.35      691.37     16.84 o 
  -1   7   1      502.76      539.19     14.52 o 
   0   7   1       57.87       54.35      5.42 o 
   1   7   1       47.42       57.11      2.71 o 
   2   7   1      195.21      195.93      8.52 o 
   3   7   1      828.29      841.22     19.94 o 
   4   7   1       56.82       63.12      3.48 o 
   5   7   1       27.05        9.10     12.58 o 
   6   7   1        1.73       17.62     12.39 o 
   7   7   1      135.85      135.52      5.61 o 
  -7   8   1       52.93       57.69      4.65 o 
  -6   8   1        6.09        4.45     12.78 o 
  -5   8   1      103.45       95.25      3.87 o 
  -4   8   1      422.19      430.39     16.65 o 
  -3   8   1       13.96       13.75      2.71 o 
  -2   8   1       32.22       31.56      2.71 o 
  -1   8   1      227.03      217.42      8.52 o 
   0   8   1      651.92      707.40     12.05 o 
   1   8   1      453.81      507.06     15.68 o 
   2   8   1      314.64      321.39     13.94 o 
   3   8   1       58.87       55.57      3.10 o 
   4   8   1      376.26      369.59     13.94 o 
   5   8   1       69.04       63.70      3.87 o 
   6   8   1      133.23      121.00      5.03 o 
   7   8   1        0.63       17.62     15.10 o 
  -7   9   1       10.37       23.04     15.10 o 
  -6   9   1       32.23       30.59      4.07 o 
  -5   9   1       61.08       60.99      3.87 o 
  -4   9   1       70.59       69.70      3.68 o 
  -3   9   1       84.20       85.57      4.65 o 
  -2   9   1       15.40        9.10      9.29 o 
  -1   9   1      352.71      358.17     14.13 o 
   0   9   1        0.02        8.32      6.29 o 
   1   9   1        5.32        3.29      9.10 o 
   2   9   1      177.79      187.41      8.13 o 
   3   9   1      340.78      324.48     15.10 o 
   4   9   1      140.88      147.33      5.81 o 
   5   9   1        2.49        6.20      3.48 o 
   6   9   1       36.45       27.30     16.26 o 
   7   9   1        0.47        6.00     15.68 o 
  -7  10   1        0.00       21.68     14.71 o 
  -6  10   1       34.75       31.95      4.26 o 
  -5  10   1       37.06       23.43     13.75 o 
  -4  10   1       37.87       36.01      3.68 o 
  -3  10   1       27.64       25.56      3.29 o 
  -2  10   1       22.94       19.75      3.10 o 
  -1  10   1       45.60       43.76      2.90 o 
   0  10   1        8.56        9.90      6.64 o 
   1  10   1       16.45       20.72      2.90 o 
   2  10   1      152.69      147.33      5.81 o 
   3  10   1       39.29       36.40      3.48 o 
   4  10   1        4.71       -4.26     12.20 o 
   5  10   1        4.58        7.94     12.58 o 
   6  10   1       15.96        4.84     14.71 o 
  -6  11   1       28.45       17.04     16.26 o 
  -5  11   1        8.67       13.36      3.87 o 
  -4  11   1      106.16      103.97      4.07 o 
  -3  11   1       21.61       23.62      3.48 o 
  -2  11   1        2.51       -1.55     10.26 o 
  -1  11   1       27.29       27.10      3.10 o 
   0  11   1      224.16      227.77      6.04 o 
   1  11   1      136.24      146.75      6.20 o 
   2  11   1       58.72       64.47      3.68 o 
   3  11   1       38.55       35.04      3.68 o 
   4  11   1       11.66        0.58     12.78 o 
   5  11   1       54.22       39.69      4.65 o 
   6  11   1        3.97      -15.88     15.88 o 
  -5  12   1       17.22       14.33      4.26 o 
  -4  12   1        7.08        8.13     12.58 o 
  -3  12   1        0.05       -8.71     12.20 o 
  -2  12   1       29.26       31.56      3.68 o 
  -1  12   1       34.82       36.59      3.48 o 
   0  12   1        2.90       -8.47      8.47 o 
   1  12   1       30.08       25.17      3.48 o 
   2  12   1       51.33       50.34      3.68 o 
   3  12   1        0.09        0.58     13.17 o 
   4  12   1       23.39       28.85      4.26 o 
   5  12   1       40.97       48.01      4.65 o 
  -4  13   1       20.31       20.14     13.55 o 
  -3  13   1       28.74       25.56     13.75 o 
  -2  13   1        7.53       11.04     11.62 o 
  -1  13   1       20.41       -1.74     13.36 o 
   0  13   1      103.55       84.82      7.65 o 
   1  13   1      182.52      158.95      6.00 o 
   2  13   1       25.83        8.71     12.97 o 
   3  13   1        2.98      -13.75     13.75 o 
   4  13   1        7.90       13.55     14.33 o 
  -3  14   1       17.82       16.46     14.13 o 
  -2  14   1        0.38        6.20     13.17 o 
  -1  14   1        0.13       -4.65     13.55 o 
   0  14   1        5.44        4.02      3.72 o 
   1  14   1       54.60       63.12      4.45 o 
   2  14   1       10.35       12.39     13.17 o 
   3  14   1       30.36       18.97     16.07 o 
  -1  15   1       10.26        2.90     15.49 o 
   0  15   1        0.28        4.38      3.87 o 
   1  15   1       15.03       -6.58     15.68 o 
  -9   0   2        1.07        0.00     16.26 o 
  -8   0   2       16.17       18.01     14.52 o 
  -7   0   2       52.23       52.27      3.87 o 
  -6   0   2       91.33       79.96      4.07 o 
  -5   0   2      224.42      251.69     10.45 o 
  -4   0   2     1462.14     1557.56     21.88 o 
  -3   0   2      846.88      857.10     14.52 o 
  -2   0   2      697.19      708.79     11.42 o 
  -1   0   2     1471.46     1382.54     12.39 o 
   0   0   2     2047.72     1815.95      9.58 o 
   1   0   2      689.47      687.69     10.84 o 
   2   0   2      173.54      267.76     10.65 o 
   3   0   2       78.53      140.17      6.39 o 
   4   0   2      268.26      310.74     11.81 o 
   5   0   2     1772.55     1916.12     29.82 o 
   6   0   2      748.83      726.61     22.85 o 
   7   0   2        6.71        3.48      4.26 o 
   8   0   2       41.81       40.08      4.84 o 
  -9   1   2        5.28       16.26     16.07 o 
  -8   1   2        0.04        5.81     13.36 o 
  -7   1   2        8.79        0.00     12.58 o 
  -6   1   2      121.53      118.68      6.00 o 
  -5   1   2        0.07        9.10      9.10 o 
  -4   1   2        4.58       -9.29      9.29 o 
  -3   1   2      115.61      118.87      5.03 o 
  -2   1   2      279.41      283.44      8.71 o 
  -1   1   2     1336.76     1281.67     12.39 o 
   0   1   2      964.10      957.32      7.87 o 
   1   1   2      176.71      197.28      7.55 o 
   2   1   2       59.41       60.41      2.71 o 
   3   1   2      138.97      175.41      6.39 o 
   4   1   2        0.11        9.87      8.52 o 
   5   1   2       15.24       -0.77     11.42 o 
   6   1   2        6.44       -1.36     13.17 o 
   7   1   2       25.41       22.07      4.07 o 
   8   1   2        4.07        6.20     15.88 o 
  -9   2   2        6.42       -0.77     17.04 o 
  -8   2   2       87.43       90.03      4.65 o 
  -7   2   2        3.45        2.52     12.78 o 
  -6   2   2      154.32      167.28      4.84 o 
  -5   2   2      250.44      226.52      9.68 o 
  -4   2   2     2013.17     2046.81     24.98 o 
  -3   2   2     2396.52     2371.68     22.85 o 
  -2   2   2       59.79       57.89      2.52 o 
  -1   2   2      122.41      136.69      5.81 o 
   0   2   2      256.34      264.27      5.74 o 
   1   2   2       32.54       35.62      1.94 o 
   2   2   2     1718.72     1743.81     19.75 o 
   3   2   2       52.11       49.37      2.90 o 
   4   2   2       47.57       46.47      2.71 o 
   5   2   2      150.84      139.78      6.20 o 
   6   2   2      354.09      392.05     16.46 o 
   7   2   2        5.71       -4.07     14.33 o 
   8   2   2        1.53       -4.26     15.29 o 
  -9   3   2        6.89        6.58     17.42 o 
  -8   3   2       50.09       43.56      4.45 o 
  -7   3   2       17.58       15.88      3.68 o 
  -6   3   2      191.19      172.31      8.13 o 
  -5   3   2       54.08       46.27      3.10 o 
  -4   3   2       73.59       82.67      3.10 o 
  -3   3   2      330.19      315.19     11.81 o 
  -2   3   2       77.37       81.12      3.29 o 
  -1   3   2      100.84      118.10      4.65 o 
   0   3   2       66.89       71.35      2.33 o 
   1   3   2      371.33      383.53     10.07 o 
   2   3   2        1.43        4.84      7.36 o 
   3   3   2      148.71      140.36      6.00 o 
   4   3   2       79.92       85.19      3.48 o 
   5   3   2        3.98       10.07     10.84 o 
   6   3   2       13.96        0.00     12.39 o 
   7   3   2       19.76        3.48     14.33 o 
   8   3   2        1.94       10.65     16.07 o 
  -9   4   2        8.58        5.23     17.23 o 
  -8   4   2      167.95      128.55      6.58 o 
  -7   4   2       32.14       35.82      3.87 o 
  -6   4   2      353.41      335.13     12.97 o 
  -5   4   2        3.38       10.26      2.71 o 
  -4   4   2     1976.18     2015.64     28.65 o 
  -3   4   2     3254.68     3308.73     29.82 o 
  -2   4   2       58.84       40.27      2.13 o 
  -1   4   2        5.25        9.10      6.97 o 
   0   4   2      556.59      509.81      8.07 o 
   1   4   2      336.57      338.42     10.65 o 
   2   4   2     1224.09     1192.42     18.39 o 
   3   4   2     1054.10     1046.44     19.36 o 
   4   4   2      191.85      186.06      7.94 o 
   5   4   2        0.43       -5.03     10.65 o 
   6   4   2       31.92       39.30      3.68 o 
   7   4   2        7.09      -14.71     15.49 o 
   8   4   2       14.95       21.10     16.46 o 
  -8   5   2      100.97       91.19      5.03 o 
  -7   5   2       42.76       50.14      4.07 o 
  -6   5   2       98.74      100.68      4.65 o 
  -5   5   2        7.01        6.39     10.26 o 
  -4   5   2       25.07       13.94      9.10 o 
  -3   5   2       49.96       53.05      2.71 o 
  -2   5   2       40.54       75.70      3.10 o 
  -1   5   2      968.28      978.29     16.46 o 
   0   5   2      291.96      290.06      7.46 o 
   1   5   2      332.78      359.91     11.62 o 
   2   5   2       13.66        7.94      7.94 o 
   3   5   2      180.95      172.70      6.97 o 
   4   5   2      393.03      377.34     15.29 o 
   5   5   2        0.05      -12.00     12.00 o 
   6   5   2      122.78      118.68      5.42 o 
   7   5   2        0.38       11.42     14.71 o 
  -8   6   2       63.70       55.57      4.84 o 
  -7   6   2      200.76      191.09      7.94 o 
  -6   6   2       50.62       51.89      3.87 o 
  -5   6   2       14.82        3.29     11.04 o 
  -4   6   2      171.98      197.28      8.91 o 
  -3   6   2       15.41        4.45      7.94 o 
  -2   6   2      495.73      416.06     13.75 o 
  -1   6   2      390.08      340.75     13.17 o 
   0   6   2      580.01      607.40     10.75 o 
   1   6   2      155.58      162.05      6.20 o 
   2   6   2        0.15        2.32      7.94 o 
   3   6   2      115.76      121.58      4.84 o 
   4   6   2        0.22      -10.45     10.45 o 
   5   6   2      339.30      329.91     13.94 o 
   6   6   2       26.65       18.01     13.17 o 
   7   6   2        3.94      -16.07     16.07 o 
  -8   7   2       10.82       -4.26     15.49 o 
  -7   7   2        0.52       19.75     13.75 o 
  -6   7   2      114.09      116.55      4.26 o 
  -5   7   2       17.64        7.94     10.65 o 
  -4   7   2       37.14       35.24      2.90 o 
  -3   7   2      179.83      206.38      8.52 o 
  -2   7   2      482.96      468.33     14.91 o 
  -1   7   2      374.68      358.75     13.55 o 
   0   7   2       46.53       45.27      2.71 o 
   1   7   2      187.54      186.64      8.71 o 
   2   7   2       43.81       35.62      2.71 o 
   3   7   2      533.72      518.67     17.23 o 
   4   7   2      125.01      114.62      4.84 o 
   5   7   2      182.27      182.38      7.55 o 
   6   7   2       54.94       47.82      4.26 o 
   7   7   2        0.01        9.68     14.71 o 
  -8   8   2       24.64      -17.81     17.81 o 
  -7   8   2       20.17       19.36      4.26 o 
  -6   8   2       59.18       54.40      4.07 o 
  -5   8   2      174.12      172.89      7.36 o 
  -4   8   2        8.74        7.94      2.90 o 
  -3   8   2       15.21       12.39      2.71 o 
  -2   8   2       39.42       39.88      2.71 o 
  -1   8   2      139.53      129.52      5.42 o 
   0   8   2      137.66      135.41      6.39 o 
   1   8   2      864.23      855.55     19.36 o 
   2   8   2      341.73      329.91     14.33 o 
   3   8   2      179.65      155.47      7.36 o 
   4   8   2        6.96        5.61     11.23 o 
   5   8   2       92.70       87.90      4.26 o 
   6   8   2       47.98       44.53      4.45 o 
   7   8   2        0.75      -13.17     16.65 o 
  -7   9   2        4.50       -4.07     15.10 o 
  -6   9   2        7.76       18.39     12.97 o 
  -5   9   2        9.38       13.17     11.42 o 
  -4   9   2        6.99        3.29     10.07 o 
  -3   9   2       15.56       15.10     10.07 o 
  -2   9   2       84.24       76.47      3.68 o 
  -1   9   2        0.71        0.39      8.91 o 
   0   9   2       15.27       10.81      4.26 o 
   1   9   2      130.87      140.95      4.45 o 
   2   9   2        3.64        4.07      9.87 o 
   3   9   2      215.83      206.19      7.36 o 
   4   9   2       17.54       13.36     12.39 o 
   5   9   2       53.13       48.40      4.07 o 
   6   9   2        8.12       -0.58     15.88 o 
  -7  10   2       11.57      -13.94     16.07 o 
  -6  10   2        0.38       14.91     12.78 o 
  -5  10   2      101.45       97.00      4.26 o 
  -4  10   2       55.45       59.24      3.68 o 
  -3  10   2       70.11       84.22      3.68 o 
  -2  10   2       40.67       41.82      3.10 o 
  -1  10   2        7.25       -2.13      9.87 o 
   0  10   2        0.29        0.82      2.62 o 
   1  10   2      480.62      488.28     18.39 o 
   2  10   2      459.08      463.11     18.39 o 
   3  10   2        1.92        3.48     11.42 o 
   4  10   2        4.35       17.04     12.39 o 
   5  10   2        4.45       -3.87     13.55 o 
   6  10   2        0.72       -0.77     15.49 o 
  -6  11   2        0.14       14.13     13.75 o 
  -5  11   2       15.56      -14.33     14.33 o 
  -4  11   2        3.06       14.52     11.42 o 
  -3  11   2      130.47      124.68      5.61 o 
  -2  11   2        0.61       -2.52     11.42 o 
  -1  11   2      211.73      203.87      8.33 o 
   0  11   2       59.92       61.25      2.39 o 
   1  11   2      386.58      401.73     14.91 o 
   2  11   2        6.92        9.29     11.42 o 
   3  11   2       42.06       47.05      3.68 o 
   4  11   2        7.87       11.81     12.97 o 
   5  11   2        2.76      -11.81     14.52 o 
  -5  12   2        1.81       10.26     13.94 o 
  -4  12   2        8.16       14.71     12.78 o 
  -3  12   2        8.25        5.23     12.20 o 
  -2  12   2       86.33       77.64      3.87 o 
  -1  12   2       58.16       64.47      3.68 o 
   0  12   2       90.59       87.88      6.20 o 
   1  12   2       54.32       48.21      3.87 o 
   2  12   2        4.00        6.97      3.48 o 
   3  12   2       57.55       53.82      4.07 o 
   4  12   2        8.35        6.20     15.10 o 
   5  12   2       18.27       31.17      4.45 o 
  -5  13   2        0.21       -8.13     14.52 o 
  -4  13   2        2.78       -4.07     14.33 o 
  -3  13   2       13.18       12.78     13.75 o 
  -2  13   2        9.69        6.58     12.97 o 
  -1  13   2      106.04      103.58      4.45 o 
   0  13   2        4.45       11.83      8.71 o 
   1  13   2       25.22       17.62     13.36 o 
   2  13   2       10.88        6.39     12.39 o 
   3  13   2       42.06       28.65     16.07 o 
   4  13   2        3.09      -16.26     16.26 o 
  -3  14   2        0.00      -12.20     15.49 o 
  -2  14   2        1.31       -7.55     13.17 o 
  -1  14   2      102.96      110.36      5.03 o 
   0  14   2       93.94      103.59      3.35 o 
   1  14   2       11.56        8.91     14.13 o 
   2  14   2        5.02       19.75     13.55 o 
  -1  15   2        0.17       17.04     13.36 o 
   0  15   2        1.23        8.98     14.04 o 
  -9   1   3       67.36       66.99      5.23 o 
  -8   1   3        0.26       -1.16     14.33 o 
  -7   1   3        2.64       14.33     12.58 o 
  -6   1   3      256.45      285.57     12.20 o 
  -5   1   3      260.78      298.73     11.23 o 
  -4   1   3     1472.25     1270.45     20.14 o 
  -3   1   3      376.86      355.85     11.04 o 
  -2   1   3     1116.62      986.81     13.94 o 
  -1   1   3      516.50      470.27      9.87 o 
   0   1   3     3125.88     3011.59     80.25 o 
   1   1   3     1893.09     1788.92     18.39 o 
   2   1   3      862.69      840.25     15.68 o 
   3   1   3      365.74      413.93     13.36 o 
   4   1   3      901.53      979.65     20.72 o 
   5   1   3      193.60      219.94      8.13 o 
   6   1   3        7.76        5.61     12.58 o 
   7   1   3        4.41       -6.20     14.13 o 
   8   1   3        0.46        7.74      4.84 o 
  -9   2   3        0.42       -1.36     16.46 o 
  -8   2   3       31.89       23.62      4.26 o 
  -7   2   3      169.01      203.67      7.74 o 
  -6   2   3      282.93      310.16      9.10 o 
  -5   2   3      905.40     1030.37     20.72 o 
  -4   2   3      148.46      138.62      6.00 o 
  -3   2   3      896.50      839.09     15.49 o 
  -2   2   3     1163.75     1021.85     14.52 o 
  -1   2   3      357.50      307.83      8.91 o 
   0   2   3      219.07      248.83      5.95 o 
   1   2   3     1836.20     2060.36     20.52 o 
   2   2   3      437.90      505.31     13.55 o 
   3   2   3      256.35      252.27     10.26 o 
   4   2   3       21.13       30.78      2.90 o 
   5   2   3       47.24       49.95      3.48 o 
   6   2   3        2.01        7.74     12.39 o 
   7   2   3        2.62      -13.75     14.13 o 
   8   2   3       14.00       17.81      5.03 o 
  -9   3   3       11.06       -6.39     16.84 o 
  -8   3   3        4.71       13.75     14.33 o 
  -7   3   3       24.10       15.49     13.55 o 
  -6   3   3       99.14      103.19      3.68 o 
  -5   3   3      816.05      804.43     19.36 o 
  -4   3   3       48.77       50.34      2.71 o 
  -3   3   3      660.40      667.75     14.71 o 
  -2   3   3        0.56        7.36      6.39 o 
  -1   3   3       11.16       -2.90      6.39 o 
   0   3   3       81.94       71.71      1.98 o 
   1   3   3      292.14      348.10     10.65 o 
   2   3   3     1718.91     1664.82     21.88 o 
   3   3   3      619.83      627.09     16.26 o 
   4   3   3      501.99      522.35     17.04 o 
   5   3   3        0.03       -1.74     10.84 o 
   6   3   3        3.63        2.71     12.58 o 
   7   3   3       19.31       19.75     14.52 o 
  -9   4   3       30.83       30.78      5.03 o 
  -8   4   3        9.82        8.52     13.55 o 
  -7   4   3        0.80        0.58     12.39 o 
  -6   4   3        2.69       -0.77     10.65 o 
  -5   4   3       18.64       19.75      2.90 o 
  -4   4   3      139.18      139.98      6.20 o 
  -3   4   3      776.47      725.64     16.26 o 
  -2   4   3     1007.24      990.49     16.84 o 
  -1   4   3       19.55       20.14      1.94 o 
   0   4   3        7.18        4.76      4.72 o 
   1   4   3       97.91       97.96      4.45 o 
   2   4   3      354.79      402.51     12.97 o 
   3   4   3      169.31      156.24      8.13 o 
   4   4   3       30.07       33.49      3.10 o 
   5   4   3        2.31      -12.00     12.00 o 
   6   4   3       78.98       83.83      4.26 o 
   7   4   3        2.36       11.81     13.75 o 
  -8   5   3       10.72        6.97     15.29 o 
  -7   5   3       37.84       33.49      3.87 o 
  -6   5   3      445.03      413.93     17.04 o 
  -5   5   3       84.16       80.93      3.48 o 
  -4   5   3       45.59       40.66      2.90 o 
  -3   5   3       12.65       15.10      8.33 o 
  -2   5   3      464.40      465.04     14.13 o 
  -1   5   3      715.35      693.69     15.10 o 
   0   5   3       14.62       36.34      1.64 o 
   1   5   3       37.18       28.27      2.71 o 
   2   5   3      411.53      400.96     13.94 o 
   3   5   3      842.45      802.69     18.78 o 
   4   5   3       13.49       13.17      2.90 o 
   5   5   3        1.41        2.90     10.65 o 
   6   5   3       72.99       72.99      4.26 o 
   7   5   3       40.44       27.10     16.07 o 
  -8   6   3      134.06      125.84      5.23 o 
  -7   6   3       78.71       77.25      4.26 o 
  -6   6   3       14.45       19.36     12.00 o 
  -5   6   3      139.17      141.14      4.65 o 
  -4   6   3      124.98      126.23      5.61 o 
  -3   6   3        0.16       -7.36      8.71 o 
  -2   6   3       30.35       43.76      2.52 o 
  -1   6   3       26.81       30.78      2.32 o 
   0   6   3       23.63       32.94      2.03 o 
   1   6   3       10.91        8.52      8.33 o 
   2   6   3      110.74      120.23      4.45 o 
   3   6   3       56.74       53.63      3.10 o 
   4   6   3       38.10       37.17      3.29 o 
   5   6   3       61.47       58.86      3.87 o 
   6   6   3        5.38      -11.42     14.52 o 
   7   6   3        2.95      -15.88     15.88 o 
  -8   7   3        2.81       21.10     15.10 o 
  -7   7   3       69.53       73.38      4.45 o 
  -6   7   3      162.19      168.24      5.61 o 
  -5   7   3        0.79        3.10     10.84 o 
  -4   7   3       13.93       11.23      9.87 o 
  -3   7   3       69.77       68.34      3.10 o 
  -2   7   3      168.11      168.44      7.55 o 
  -1   7   3      426.58      371.14     13.36 o 
   0   7   3      363.75      335.06      9.38 o 
   1   7   3       64.22       70.86      3.29 o 
   2   7   3        0.11       -3.29      8.91 o 
   3   7   3      132.70      139.01      6.20 o 
   4   7   3        9.51       11.62      3.29 o 
   5   7   3       13.12       18.97     12.20 o 
   6   7   3       89.62       92.74      4.65 o 
   7   7   3       34.34       26.72      4.84 o 
  -8   8   3       25.18       28.07     16.26 o 
  -7   8   3       35.83       23.43     15.68 o 
  -6   8   3       11.57       -7.74     13.94 o 
  -5   8   3       30.12       30.78      3.48 o 
  -4   8   3       13.19        8.91     10.07 o 
  -3   8   3       67.59       69.31      3.10 o 
  -2   8   3      249.18      256.33     10.45 o 
  -1   8   3      291.41      274.34     10.26 o 
   0   8   3        9.33        2.32      6.50 o 
   1   8   3     1122.72     1114.59     22.46 o 
   2   8   3      316.84      328.94     12.58 o 
   3   8   3       81.32       84.99      3.68 o 
   4   8   3      188.01      176.18      7.36 o 
   5   8   3       59.91       56.15      4.07 o 
   6   8   3       55.71       28.85     15.68 o 
  -7   9   3       34.25       20.52     15.49 o 
  -6   9   3        2.25       -5.23     13.17 o 
  -5   9   3        0.56       11.62     12.20 o 
  -4   9   3       22.27       29.82      3.29 o 
  -3   9   3      414.30      370.76     15.88 o 
  -2   9   3       17.55       16.46      2.90 o 
  -1   9   3       74.50       74.54      3.29 o 
   0   9   3      449.84      437.57     11.77 o 
   1   9   3        2.31        9.29      9.87 o 
   2   9   3       18.53       20.33      3.10 o 
   3   9   3       35.51       40.66      3.48 o 
   4   9   3      131.20      118.49      5.81 o 
   5   9   3        0.01      -12.39     14.13 o 
   6   9   3       16.07       22.46      4.45 o 
  -7  10   3       16.68       -7.36     15.88 o 
  -6  10   3        1.07       16.26     12.78 o 
  -5  10   3       61.81       62.15      4.07 o 
  -4  10   3        4.44        2.13     11.81 o 
  -3  10   3      137.98      126.04      6.58 o 
  -2  10   3      109.35      105.13      3.68 o 
  -1  10   3      852.48      760.29     22.26 o 
   0  10   3       36.23       36.01      2.19 o 
   1  10   3      301.18      297.57     12.20 o 
   2  10   3      225.78      238.91     10.26 o 
   3  10   3       13.16       19.36     11.62 o 
   4  10   3       60.34       59.44      4.07 o 
   5  10   3        0.43      -13.94     13.94 o 
  -6  11   3        0.06       -4.26     14.91 o 
  -5  11   3        4.02       21.10     12.97 o 
  -4  11   3      148.60      157.60      6.39 o 
  -3  11   3        4.71       -7.36     12.20 o 
  -2  11   3        1.72       -6.58     11.62 o 
  -1  11   3      147.05      139.78      6.78 o 
   0  11   3      205.19      208.64      6.14 o 
   1  11   3       66.97       72.41      3.68 o 
   2  11   3        0.11        0.58     12.00 o 
   3  11   3       47.70       14.71     13.94 o 
   4  11   3        5.05        1.94      4.07 o 
   5  11   3        0.62       15.10     14.13 o 
  -5  12   3       49.78       19.36     15.68 o 
  -4  12   3       46.26       52.66      4.07 o 
  -3  12   3      122.49      111.13      4.45 o 
  -2  12   3       87.14       88.48      4.65 o 
  -1  12   3       47.68       49.76      3.68 o 
   0  12   3       68.52       88.60     38.43 o 
   1  12   3       15.77        5.03     13.55 o 
   2  12   3        0.05       -4.26     12.20 o 
   3  12   3        0.14      -13.36     13.36 o 
   4  12   3       17.72       17.62     14.52 o 
  -4  13   3       32.73       30.59      4.45 o 
  -3  13   3       14.15       17.81      3.87 o 
  -2  13   3        0.29        4.84     12.97 o 
  -1  13   3      156.77      183.93      7.16 o 
   0  13   3      139.64      134.29      9.10 o 
   1  13   3       39.17       11.23     14.52 o 
   2  13   3        7.77       19.94     13.55 o 
   3  13   3        0.79        4.26     14.71 o 
  -3  14   3        1.62       -8.71     13.75 o 
  -2  14   3        0.98        1.36     13.94 o 
  -1  14   3        2.25        8.13     12.97 o 
   0  14   3        8.25        1.83      9.34 o 
   1  14   3        3.95        4.26     12.78 o 
   2  14   3       26.49       -0.77     15.49 o 
  -9   0   4        8.89       11.81     15.49 o 
  -8   0   4      262.58      281.31     10.84 o 
  -7   0   4      252.83      290.60     11.23 o 
  -6   0   4      192.07      224.20      8.13 o 
  -5   0   4       19.25       39.50      2.90 o 
  -4   0   4      543.30      425.55     13.75 o 
  -3   0   4       24.04       -8.13      8.13 o 
  -2   0   4     1786.28     1618.94     18.39 o 
  -1   0   4      476.33      390.12     10.26 o 
   0   0   4     1337.31     1429.88     19.07 o 
   1   0   4     4229.70     4488.57     31.36 o 
   2   0   4        1.73       -8.91      8.91 o 
   3   0   4       19.47       15.88      9.49 o 
   4   0   4       15.67        5.81     10.07 o 
   5   0   4      130.99      131.65      5.42 o 
   6   0   4      123.31      132.23      4.84 o 
   7   0   4       22.12       23.43     15.10 o 
  -9   1   4        0.06       -7.55     15.88 o 
  -8   1   4        0.04        0.58     12.39 o 
  -7   1   4       10.77       12.00      3.68 o 
  -6   1   4        0.98       13.17     10.65 o 
  -5   1   4      136.89      130.10      5.23 o 
  -4   1   4        0.07        6.39      8.52 o 
  -3   1   4       43.58       21.88      2.52 o 
  -2   1   4     3606.95     3328.48     25.56 o 
  -1   1   4        6.86        9.87      6.39 o 
   0   1   4     2297.00     2351.46     26.04 o 
   1   1   4      403.06      454.98     12.20 o 
   2   1   4      121.87      115.58      5.03 o 
   3   1   4      358.71      371.92     13.75 o 
   4   1   4       78.61       79.77      3.48 o 
   5   1   4       36.05       35.43      3.68 o 
   6   1   4        1.62        1.16     12.78 o 
   7   1   4        1.47       -3.29     16.07 o 
  -9   2   4        5.53        0.00     16.07 o 
  -8   2   4       50.55       48.21      4.26 o 
  -7   2   4      145.14      152.37      5.03 o 
  -6   2   4       21.03       27.30      3.29 o 
  -5   2   4      212.76      184.70      8.91 o 
  -4   2   4      137.23      146.75      7.55 o 
  -3   2   4      110.54      119.46      4.65 o 
  -2   2   4       14.68       18.78      2.13 o 
  -1   2   4      519.81      557.97     12.00 o 
   0   2   4     1568.27     1633.18     30.30 o 
   1   2   4     1811.56     2012.54     22.46 o 
   2   2   4      993.76     1074.13     18.78 o 
   3   2   4        0.15       -3.87      8.91 o 
   4   2   4       53.66       51.69      3.10 o 
   5   2   4       88.08       94.29      4.07 o 
   6   2   4        1.40       10.07     12.78 o 
   7   2   4        0.18      -16.07     16.07 o 
  -9   3   4       18.51       27.69     15.10 o 
  -8   3   4        0.05       17.23     12.78 o 
  -7   3   4       15.95       14.13     12.97 o 
  -6   3   4       18.40       20.72      3.29 o 
  -5   3   4        4.96        1.36      9.49 o 
  -4   3   4      129.85      121.20      5.03 o 
  -3   3   4      203.68      201.93      9.10 o 
  -2   3   4     1618.71     1533.56     19.75 o 
  -1   3   4      144.25      176.38      6.97 o 
   0   3   4     5750.22     5934.53     25.46 o 
   1   3   4      219.70      260.40     10.45 o 
   2   3   4     2004.85     2225.70     26.91 o 
   3   3   4      244.20      254.40     10.26 o 
   4   3   4       99.57      105.13      4.45 o 
   5   3   4       14.69      -11.04     12.20 o 
   6   3   4       17.98       11.23      4.07 o 
   7   3   4        0.00      -11.62     16.07 o 
  -9   4   4       30.02       37.37      5.03 o 
  -8   4   4        5.35      -13.55     13.55 o 
  -7   4   4       10.20        0.00     12.58 o 
  -6   4   4      123.16      120.62      5.81 o 
  -5   4   4      289.68      298.35     12.78 o 
  -4   4   4       31.23       28.65      2.52 o 
  -3   4   4      120.23      135.14      5.61 o 
  -2   4   4     1480.80     1442.56     19.94 o 
  -1   4   4       38.64       65.05      3.29 o 
   0   4   4       11.59       39.52      2.23 o 
   1   4   4      488.44      523.90     14.52 o 
   2   4   4      520.71      536.48     15.49 o 
   3   4   4       98.17       91.38      4.26 o 
   4   4   4      329.19      305.51     13.94 o 
   5   4   4       40.09       19.36     13.17 o 
   6   4   4       28.72       30.20      4.07 o 
   7   4   4        2.09      -13.36     16.07 o 
  -8   5   4       10.17       15.88     14.71 o 
  -7   5   4       11.50        9.87      3.68 o 
  -6   5   4       76.16       67.76      3.87 o 
  -5   5   4       40.62       43.37      3.29 o 
  -4   5   4       44.35       41.43      2.71 o 
  -3   5   4      276.11      285.57     11.81 o 
  -2   5   4      114.09      116.16      4.65 o 
  -1   5   4      401.24      377.73     13.55 o 
   0   5   4      474.12      527.79     12.29 o 
   1   5   4       54.64       44.14      2.52 o 
   2   5   4      481.19      507.44     15.68 o 
   3   5   4        0.24       -3.10      9.49 o 
   4   5   4        7.30       16.26     11.04 o 
   5   5   4       56.69       57.89      3.87 o 
   6   5   4       44.30       40.46      4.26 o 
   7   5   4       12.25       15.88     15.88 o 
  -8   6   4       22.68       17.62      4.45 o 
  -7   6   4        7.51        7.36     12.78 o 
  -6   6   4      457.69      448.01     19.36 o 
  -5   6   4       49.33       59.82      3.29 o 
  -4   6   4      174.23      169.79      8.13 o 
  -3   6   4       23.47       22.65      2.52 o 
  -2   6   4     1071.01     1066.00     19.75 o 
  -1   6   4     1568.51     1550.79     23.23 o 
   0   6   4       11.54       10.07      5.75 o 
   1   6   4      108.45       92.54      3.87 o 
   2   6   4       69.12       72.80      3.10 o 
   3   6   4      220.03      226.13      9.29 o 
   4   6   4      309.40      315.00     12.39 o 
   5   6   4       23.29       22.85      3.68 o 
   6   6   4        0.01        6.39     14.13 o 
   7   6   4        2.05       21.68     15.10 o 
  -8   7   4       15.27        5.61     16.07 o 
  -7   7   4       21.55       14.71      4.07 o 
  -6   7   4       82.34       72.41      5.03 o 
  -5   7   4       12.40       -4.65     11.04 o 
  -4   7   4        6.57        0.77      9.87 o 
  -3   7   4        1.41       10.65      8.91 o 
  -2   7   4       20.65       21.10      2.52 o 
  -1   7   4      169.60      159.73      6.20 o 
   0   7   4       44.57       41.42      2.71 o 
   1   7   4       66.13       72.02      3.68 o 
   2   7   4      257.26      242.20     10.26 o 
   3   7   4      133.22      131.65      6.00 o 
   4   7   4       36.77       31.36      3.68 o 
   5   7   4       27.29       27.10      3.87 o 
   6   7   4        5.48       -1.94     14.71 o 
  -8   8   4        0.18        4.45     16.26 o 
  -7   8   4        5.16        8.91     14.13 o 
  -6   8   4       43.43       45.88      3.87 o 
  -5   8   4      201.25      191.48      8.13 o 
  -4   8   4       15.31       12.78     10.26 o 
  -3   8   4        9.46        9.68      2.90 o 
  -2   8   4      105.76      113.26      6.39 o 
  -1   8   4      139.48      155.85      5.81 o 
   0   8   4      378.58      342.40     10.20 o 
   1   8   4        5.25       -9.87      9.87 o 
   2   8   4       52.35       58.47      3.29 o 
   3   8   4        4.88       14.33     10.84 o 
   4   8   4       41.48       34.46      3.87 o 
   5   8   4       18.57       20.33     13.75 o 
   6   8   4        9.71        7.16     15.29 o 
  -7   9   4        1.16        4.07     14.91 o 
  -6   9   4        5.58       19.75     11.81 o 
  -5   9   4        0.15       -0.97     12.00 o 
  -4   9   4        2.93      -11.23     11.23 o 
  -3   9   4       34.60       29.43      3.29 o 
  -2   9   4        3.25        0.00      9.87 o 
  -1   9   4        0.02       -4.84      9.87 o 
   0   9   4       46.49       47.77      5.81 o 
   1   9   4      169.32      154.50      6.78 o 
   2   9   4       14.93        3.68     11.42 o 
   3   9   4      144.71      169.41      5.81 o 
   4   9   4      118.49      115.78      4.65 o 
   5   9   4       13.45        9.29     14.33 o 
  -7  10   4        3.09      -12.39     15.68 o 
  -6  10   4        1.50       -7.16     14.71 o 
  -5  10   4       33.83       37.56      3.87 o 
  -4  10   4      192.60      200.38      7.94 o 
  -3  10   4      333.33      307.25     12.39 o 
  -2  10   4       30.44       17.42     11.04 o 
  -1  10   4       49.14       39.50      3.29 o 
   0  10   4       28.85       28.34      6.20 o 
   1  10   4      186.60      193.22      8.52 o 
   2  10   4       71.98       69.89      3.68 o 
   3  10   4        4.81       -1.74     12.20 o 
   4  10   4        3.52        3.10     13.94 o 
   5  10   4       50.51       44.92      4.65 o 
  -6  11   4        0.63       -4.26      4.26 o 
  -5  11   4        0.06        1.94     12.97 o 
  -4  11   4        0.00       -9.87     13.36 o 
  -3  11   4       75.31       82.28      4.07 o 
  -2  11   4        6.10      -11.81     11.81 o 
  -1  11   4       36.83       30.78      3.29 o 
   0  11   4       84.57       82.49     14.42 o 
   1  11   4        1.58      -12.39     12.39 o 
   2  11   4       91.18       87.32      4.65 o 
   3  11   4       53.92       55.57      4.07 o 
   4  11   4        0.04       -8.33     15.29 o 
  -5  12   4       34.28       29.23      4.45 o 
  -4  12   4        9.14       23.62     13.17 o 
  -3  12   4      273.64      288.67     11.42 o 
  -2  12   4      201.14      200.96      7.55 o 
  -1  12   4        6.34        5.03     12.39 o 
   0  12   4        9.70        6.40      8.47 o 
   1  12   4      106.79      110.94      5.03 o 
   2  12   4       12.68       11.23     12.58 o 
   3  12   4        6.58        3.48     13.17 o 
   4  12   4       43.29       58.28      4.65 o 
  -4  13   4       12.17       -4.26     15.10 o 
  -3  13   4       14.01       -9.29     14.13 o 
  -2  13   4       39.79       48.21      4.07 o 
  -1  13   4       27.88       24.20      3.87 o 
   0  13   4        0.06       16.55      9.04 o 
   1  13   4        0.30        0.00     13.36 o 
   2  13   4        0.69        4.26     13.55 o 
   3  13   4       21.30       19.94      4.45 o 
  -3  14   4       35.93       27.88     15.88 o 
  -2  14   4       86.72       91.00      4.84 o 
  -1  14   4       12.30       11.42      4.26 o 
   0  14   4       29.17       38.38      7.84 o 
   1  14   4        0.11       22.46     14.33 o 
  -9   1   5       22.78       27.88     15.68 o 
  -8   1   5      100.73      110.16      5.23 o 
  -7   1   5       55.08       55.95      3.87 o 
  -6   1   5      131.79      100.87      4.45 o 
  -5   1   5       21.09       26.33      2.71 o 
  -4   1   5      388.17      409.09     13.75 o 
  -3   1   5       37.73       34.66      2.71 o 
  -2   1   5     1805.46     1758.33     21.30 o 
  -1   1   5     3484.59     3522.28     28.46 o 
   0   1   5        2.85        5.57      5.68 o 
   1   1   5      537.37      515.38     14.71 o 
   2   1   5      639.23      632.90     16.46 o 
   3   1   5       20.01       17.42      2.90 o 
   4   1   5       19.80       17.04      3.29 o 
   5   1   5       43.51       48.98      3.68 o 
   6   1   5       81.00       84.22      4.65 o 
   7   1   5        8.87       -3.68     16.07 o 
  -9   2   5        7.96        6.97     15.10 o 
  -8   2   5       12.54       14.71     14.71 o 
  -7   2   5        0.59        6.00     12.58 o 
  -6   2   5       52.60       58.28      3.48 o 
  -5   2   5      172.23      155.08      8.13 o 
  -4   2   5       27.91       27.49      2.52 o 
  -3   2   5        6.37        6.78      8.52 o 
  -2   2   5      360.37      365.72     11.81 o 
  -1   2   5      340.06      350.62     12.20 o 
   0   2   5      364.05      356.92      8.28 o 
   1   2   5      276.25      315.00     11.81 o 
   2   2   5       10.73       14.91      2.52 o 
   3   2   5      179.19      163.40      7.94 o 
   4   2   5        1.17       -9.49     11.42 o 
   5   2   5       13.57       16.07      3.68 o 
   6   2   5       11.65       19.75     13.17 o 
   7   2   5        9.31       14.52     17.23 o 
  -9   3   5       39.70       43.76      5.03 o 
  -8   3   5        4.41       10.84     13.36 o 
  -7   3   5       57.17       65.63      3.87 o 
  -6   3   5        0.26        0.39      3.10 o 
  -5   3   5       55.07       55.57      3.10 o 
  -4   3   5      313.96      270.86     12.20 o 
  -3   3   5       48.47       48.60      2.52 o 
  -2   3   5      773.10      716.92     16.07 o 
  -1   3   5        3.10       10.26      2.52 o 
   0   3   5      305.42      281.09      9.49 o 
   1   3   5       16.89       12.58      8.52 o 
   2   3   5      855.35      903.56     19.17 o 
   3   3   5      449.91      433.87     16.26 o 
   4   3   5        0.82        0.97      3.10 o 
   5   3   5        5.20       18.01     11.81 o 
   6   3   5       69.63       56.15      4.65 o 
   7   3   5       72.62       68.92      5.23 o 
  -9   4   5        0.59      -17.04     17.04 o 
  -8   4   5        1.05       10.45     13.55 o 
  -7   4   5       19.88       23.43     13.17 o 
  -6   4   5        7.69       19.36     10.84 o 
  -5   4   5      115.37      115.97      5.03 o 
  -4   4   5      178.72      171.54      6.58 o 
  -3   4   5        6.04        0.00      8.33 o 
  -2   4   5      242.22      267.56      9.87 o 
  -1   4   5       63.52       65.05      2.71 o 
   0   4   5      116.44      150.17     10.26 o 
   1   4   5        7.68        3.87      8.13 o 
   2   4   5      174.56      165.15      6.97 o 
   3   4   5        5.02       -0.39      9.49 o 
   4   4   5       29.92       33.69      3.29 o 
   5   4   5       79.16       78.99      4.07 o 
   6   4   5        2.79      -11.62     14.33 o 
  -8   5   5       15.66       18.20     13.94 o 
  -7   5   5       34.42       42.01      3.68 o 
  -6   5   5       80.17       85.77      3.68 o 
  -5   5   5       59.97       58.86      3.48 o 
  -4   5   5       88.07       97.19      4.26 o 
  -3   5   5       13.73        8.71      8.52 o 
  -2   5   5       25.21       29.82      2.52 o 
  -1   5   5     1287.13     1351.76     21.68 o 
   0   5   5      432.33      438.33     13.17 o 
   1   5   5       49.37       53.63      2.71 o 
   2   5   5        3.11       11.42      8.91 o 
   3   5   5      239.54      228.84      8.52 o 
   4   5   5      146.51      145.40      6.00 o 
   5   5   5       13.35       19.94     13.75 o 
   6   5   5        1.12       -7.94     14.52 o 
  -8   6   5        4.49        4.07     14.71 o 
  -7   6   5        3.35        3.87      3.68 o 
  -6   6   5        4.57       12.00     12.20 o 
  -5   6   5       60.94       55.37      3.48 o 
  -4   6   5      222.13      216.26      9.29 o 
  -3   6   5      133.93      128.75      5.42 o 
  -2   6   5      731.75      727.38     17.62 o 
  -1   6   5      118.05      125.26      5.23 o 
   0   6   5       73.78       78.31      2.53 o 
   1   6   5      154.94      164.18      6.58 o 
   2   6   5       33.83       33.69      2.90 o 
   3   6   5       26.30       25.56      3.10 o 
   4   6   5        0.72       -9.29     11.62 o 
   5   6   5        4.43      -13.36     13.36 o 
   6   6   5        4.49       13.94     14.13 o 
  -8   7   5       28.25       31.95      4.65 o 
  -7   7   5       38.28       37.17      4.26 o 
  -6   7   5       51.82       48.98      3.87 o 
  -5   7   5      102.84      103.00      4.26 o 
  -4   7   5       14.49        7.94     10.45 o 
  -3   7   5       36.90       34.85      2.90 o 
  -2   7   5       82.76       73.18      3.29 o 
  -1   7   5     1375.14     1282.26     23.43 o 
   0   7   5      172.81      167.72      5.12 o 
   1   7   5       38.12       40.27      2.90 o 
   2   7   5        1.07       -5.03      9.87 o 
   3   7   5       80.46       77.64      3.68 o 
   4   7   5      106.05       97.38      4.26 o 
   5   7   5       55.94       45.30      4.45 o 
   6   7   5       20.72       29.04     15.88 o 
  -8   8   5       24.35       12.58     16.65 o 
  -7   8   5       10.45        3.87     14.52 o 
  -6   8   5       33.54       28.85      3.87 o 
  -5   8   5        4.56        2.52     11.42 o 
  -4   8   5      219.13      215.87      9.87 o 
  -3   8   5        0.28        0.00     10.26 o 
  -2   8   5      124.18      119.07      5.03 o 
  -1   8   5      252.28      200.19      8.33 o 
   0   8   5        0.00       -1.63     10.07 o 
   1   8   5      290.00      294.86     12.39 o 
   2   8   5        0.00       -0.97     10.65 o 
   3   8   5        1.77        4.65     11.81 o 
   4   8   5        0.54      -12.97     12.97 o 
   5   8   5       39.21       37.75      4.45 o 
  -7   9   5        7.51       12.39      4.26 o 
  -6   9   5       21.26       23.62      3.87 o 
  -5   9   5       83.26       89.45      5.23 o 
  -4   9   5      240.22      244.91      9.10 o 
  -3   9   5       21.22       14.52     11.42 o 
  -2   9   5      265.98      259.63     10.07 o 
  -1   9   5       18.52       13.55      9.68 o 
   0   9   5        7.46       -2.55      7.39 o 
   1   9   5       62.08       66.79      3.87 o 
   2   9   5      286.05      295.25     12.00 o 
   3   9   5      187.60      188.96      7.94 o 
   4   9   5        4.18       -7.55     13.36 o 
   5   9   5       40.09       40.46      4.65 o 
  -7  10   5        1.64       -4.45     15.88 o 
  -6  10   5        1.94       -4.07     13.94 o 
  -5  10   5       14.01       12.00     13.94 o 
  -4  10   5       34.60       20.91     13.17 o 
  -3  10   5        6.92       -1.55     11.04 o 
  -2  10   5       24.74       27.10      3.29 o 
  -1  10   5       95.22       74.15      3.68 o 
   0  10   5       29.32       22.97      3.19 o 
   1  10   5      194.02      217.81      8.91 o 
   2  10   5        7.43       17.81     12.58 o 
   3  10   5      296.00      304.93     11.81 o 
   4  10   5       13.77       17.62     13.36 o 
  -6  11   5        0.01        5.03     14.52 o 
  -5  11   5       47.39       47.43      4.45 o 
  -4  11   5      204.40      212.00      9.29 o 
  -3  11   5      114.08      116.36      4.84 o 
  -2  11   5        2.33       -7.55     10.84 o 
  -1  11   5        2.56        0.00     11.23 o 
   0  11   5       25.56       24.98      2.46 o 
   1  11   5       44.42       42.21      3.87 o 
   2  11   5      141.23      135.72      5.61 o 
   3  11   5       62.86       57.89      4.65 o 
   4  11   5        0.98      -10.84     16.26 o 
  -5  12   5       13.23        7.74     14.71 o 
  -4  12   5        0.01       -7.94     13.94 o 
  -3  12   5       10.32       -3.68     13.36 o 
  -2  12   5        0.42       -7.74     12.78 o 
  -1  12   5       25.77       14.91     12.58 o 
   0  12   5        1.29       -1.97      8.73 o 
   1  12   5      112.03      100.87      4.65 o 
   2  12   5        0.04       11.42     12.58 o 
   3  12   5       50.91       63.31      4.84 o 
  -4  13   5       27.23       21.30      4.45 o 
  -3  13   5       10.63        6.97     13.94 o 
  -2  13   5        0.56       11.42     12.97 o 
  -1  13   5        9.08      -14.52     14.52 o 
   0  13   5       41.19       45.09      3.01 o 
   1  13   5       18.70       18.01     14.13 o 
   2  13   5        0.78       -5.03     13.75 o 
  -2  14   5        6.92        9.49     13.55 o 
  -1  14   5        5.83       -1.55     14.71 o 
   0  14   5       42.57       53.91      3.21 o 
  -9   0   6       16.44       10.65     15.88 o 
  -8   0   6      172.98      201.54      9.10 o 
  -7   0   6       32.35       33.69      3.87 o 
  -6   0   6       98.94      100.29      3.87 o 
  -5   0   6       44.96       41.04      3.10 o 
  -4   0   6      310.60      270.27     12.20 o 
  -3   0   6     3539.51     3277.95     31.95 o 
  -2   0   6       11.81       10.45      8.13 o 
  -1   0   6       77.50       51.69      2.71 o 
   0   0   6      391.39      367.17      8.82 o 
   1   0   6      387.48      355.85     13.36 o 
   2   0   6      123.89      136.30      6.00 o 
   3   0   6       34.87       16.65     10.84 o 
   4   0   6        4.77       10.45     11.42 o 
   5   0   6        1.85       16.46     12.20 o 
   6   0   6      389.03      375.40     15.10 o 
  -9   1   6        0.01      -16.26     16.46 o 
  -8   1   6       61.92       71.83      4.45 o 
  -7   1   6        3.91        2.52     12.58 o 
  -6   1   6       19.18        7.74     11.23 o 
  -5   1   6      558.85      547.71     17.23 o 
  -4   1   6       13.85        3.10      8.91 o 
  -3   1   6      312.53      278.99     11.81 o 
  -2   1   6      114.09      130.88      5.23 o 
  -1   1   6      138.54      139.98      5.61 o 
   0   1   6      402.06      418.78      9.31 o 
   1   1   6       34.90       36.20      2.52 o 
   2   1   6      128.47      136.11      6.20 o 
   3   1   6      256.98      260.79     10.26 o 
   4   1   6       59.73       64.08      3.68 o 
   5   1   6        8.22       -1.16     12.58 o 
   6   1   6       29.65       28.85      4.65 o 
  -9   2   6       22.87       18.59     16.46 o 
  -8   2   6       51.21       50.53      4.45 o 
  -7   2   6       43.66       54.98      4.07 o 
  -6   2   6       31.84       31.95      3.48 o 
  -5   2   6       28.99       25.94      2.90 o 
  -4   2   6      864.14      785.46     18.39 o 
  -3   2   6      579.43      548.68     15.10 o 
  -2   2   6      196.17      184.51      7.55 o 
  -1   2   6       35.34       40.46      2.32 o 
   0   2   6      686.26      677.88     28.85 o 
   1   2   6      143.09      149.66      6.20 o 
   2   2   6       33.40       33.11      2.90 o 
   3   2   6       53.06       58.08      3.29 o 
   4   2   6       82.48       80.54      3.68 o 
   5   2   6       35.67       25.17     14.33 o 
   6   2   6      219.00      204.06      8.91 o 
  -9   3   6        1.06       16.65     14.91 o 
  -8   3   6       28.77       25.36     14.71 o 
  -7   3   6       51.95       59.63      3.87 o 
  -6   3   6       36.03       34.07      3.48 o 
  -5   3   6      185.82      168.82      6.39 o 
  -4   3   6       17.75       16.84      9.29 o 
  -3   3   6       42.55       38.91      2.52 o 
  -2   3   6       16.62       20.33      2.52 o 
  -1   3   6        5.77        6.78      7.74 o 
   0   3   6        5.60        0.97      5.74 o 
   1   3   6       25.82       25.17      2.52 o 
   2   3   6        9.79       11.62      8.91 o 
   3   3   6       38.61       30.59      3.29 o 
   4   3   6        4.51       -5.42     11.81 o 
   5   3   6       18.30       17.62     13.17 o 
   6   3   6       45.18       36.98      4.84 o 
  -9   4   6        3.65        0.00      4.84 o 
  -8   4   6       16.07        9.49     15.49 o 
  -7   4   6       71.17       82.67      4.07 o 
  -6   4   6        0.55      -11.42     11.42 o 
  -5   4   6        0.36       -2.52      9.87 o 
  -4   4   6      362.34      371.92     14.33 o 
  -3   4   6      173.24      165.53      7.74 o 
  -2   4   6      193.24      191.67      6.20 o 
  -1   4   6      347.10      302.99     12.39 o 
   0   4   6      272.09      295.51      8.71 o 
   1   4   6        0.15        0.39      8.71 o 
   2   4   6       51.75       44.72      3.10 o 
   3   4   6      125.17      119.65      4.84 o 
   4   4   6        7.48       -4.07     12.58 o 
   5   4   6       45.08       46.08      4.07 o 
   6   4   6      137.21      147.33      5.81 o 
  -8   5   6       12.67       19.17     15.10 o 
  -7   5   6        3.16       19.94     12.58 o 
  -6   5   6       19.60       19.36      3.48 o 
  -5   5   6      235.74      238.14     10.45 o 
  -4   5   6      126.25      122.17      5.81 o 
  -3   5   6      740.05      705.11     18.39 o 
  -2   5   6       89.25       80.15      3.10 o 
  -1   5   6       44.07       36.79      2.71 o 
   0   5   6      418.81      417.22     14.33 o 
   1   5   6      157.14      153.72      6.20 o 
   2   5   6      237.63      222.84     10.07 o 
   3   5   6      299.88      290.60     11.04 o 
   4   5   6      191.55      169.41      8.33 o 
   5   5   6        0.47        0.58     13.94 o 
   6   5   6        3.69       -2.90     15.49 o 
  -8   6   6       15.89       23.43     16.26 o 
  -7   6   6      100.14      104.93      4.65 o 
  -6   6   6       53.39       51.50      3.87 o 
  -5   6   6        4.53        4.07     10.84 o 
  -4   6   6        1.79        4.07     10.07 o 
  -3   6   6      671.40      672.59     18.97 o 
  -2   6   6       56.86       56.73      2.90 o 
  -1   6   6      243.92      229.62      9.68 o 
   0   6   6       33.88       34.08      1.92 o 
   1   6   6       68.99       51.50      3.29 o 
   2   6   6       86.31       82.48      3.68 o 
   3   6   6        3.51       -0.97     11.62 o 
   4   6   6       49.70       60.99      3.87 o 
   5   6   6        3.11        3.29     13.75 o 
   6   6   6       80.47       76.86      5.23 o 
  -8   7   6        1.84       23.04     15.68 o 
  -7   7   6       19.67       24.78      4.07 o 
  -6   7   6       32.98       39.50      3.87 o 
  -5   7   6       15.99       16.26     11.42 o 
  -4   7   6       58.95       58.66      3.48 o 
  -3   7   6      594.58      549.84     18.01 o 
  -2   7   6       10.59        4.45      9.87 o 
  -1   7   6      606.44      618.57     18.59 o 
   0   7   6       10.15        5.05      7.45 o 
   1   7   6       60.18       54.02      3.29 o 
   2   7   6        0.01      -11.23     11.23 o 
   3   7   6       14.11       18.97     11.62 o 
   4   7   6       57.23       55.18      4.07 o 
   5   7   6       10.37        6.20     14.91 o 
  -7   8   6       40.35       23.43     14.71 o 
  -6   8   6      149.73      145.98      5.61 o 
  -5   8   6        2.29       17.62     11.42 o 
  -4   8   6       34.78       45.50      3.48 o 
  -3   8   6      177.16      180.63      8.52 o 
  -2   8   6       65.82       67.38      3.29 o 
  -1   8   6      217.28      212.00      9.49 o 
   0   8   6      116.30      120.17      3.72 o 
   1   8   6      496.89      503.18     18.78 o 
   2   8   6       72.52       74.15      3.68 o 
   3   8   6       16.61        6.20     12.97 o 
   4   8   6        2.02       15.88     12.78 o 
   5   8   6       17.19       20.91     15.10 o 
  -7   9   6        0.39       18.59     14.13 o 
  -6   9   6        9.09       18.97     12.39 o 
  -5   9   6        0.00        8.13     13.36 o 
  -4   9   6        8.19        6.39     11.81 o 
  -3   9   6       42.59       38.91      3.48 o 
  -2   9   6       15.84        7.16     10.84 o 
  -1   9   6      141.68      153.14      4.84 o 
   0   9   6        0.16       -6.20     13.55 o 
   1   9   6      121.96      122.55      4.45 o 
   2   9   6        4.57       -3.29     11.42 o 
   3   9   6       26.21       27.69      3.87 o 
   4   9   6        4.81       13.55     14.13 o 
  -6  10   6       50.18       52.66      4.45 o 
  -5  10   6       46.84       42.21      4.26 o 
  -4  10   6       51.14       56.92      3.87 o 
  -3  10   6       71.83       75.89      3.87 o 
  -2  10   6        1.04       -1.55     10.84 o 
  -1  10   6       82.15       77.25      3.87 o 
   0  10   6       45.09       46.67      2.60 o 
   1  10   6      254.16      254.98     10.45 o 
   2  10   6       51.95       58.28      4.07 o 
   3  10   6       23.42       23.04      4.26 o 
   4  10   6       19.06        0.00     15.68 o 
  -6  11   6        0.18       -0.77     15.29 o 
  -5  11   6       11.18       -1.94     15.10 o 
  -4  11   6        2.05      -13.55     13.55 o 
  -3  11   6       18.07       24.01      3.68 o 
  -2  11   6       54.66       63.70      3.87 o 
  -1  11   6        5.46       10.45     11.04 o 
   0  11   6       68.57       70.40      2.87 o 
   1  11   6       22.14       15.88     14.13 o 
   2  11   6        8.36       14.91      3.87 o 
   3  11   6        7.35       14.91      4.26 o 
  -5  12   6       18.74       18.39     15.49 o 
  -4  12   6        3.69      -14.33     14.33 o 
  -3  12   6       28.58       28.46      4.26 o 
  -2  12   6        0.34       -2.52     11.23 o 
  -1  12   6       47.31       46.85      4.07 o 
   0  12   6        4.60       -0.64     11.23 o 
   1  12   6        4.78        8.13     13.94 o 
   2  12   6       21.22        2.13     15.88 o 
  -3  13   6       13.31       24.39     13.55 o 
  -2  13   6       10.12        2.52      4.26 o 
  -1  13   6       39.41       56.53      4.45 o 
   0  13   6        1.04        1.78      9.44 o 
  -9   1   7       16.94        7.94     16.46 o 
  -8   1   7       15.57       21.49      4.07 o 
  -7   1   7       27.81        1.16     14.71 o 
  -6   1   7       37.30       12.00     12.78 o 
  -5   1   7       42.54       36.20      3.29 o 
  -4   1   7       50.98       41.63      2.90 o 
  -3   1   7     1000.12      895.43     19.36 o 
  -2   1   7      102.29      100.87      4.07 o 
  -1   1   7       13.12       13.75      7.94 o 
   0   1   7      863.82      824.81     12.94 o 
   1   1   7       68.47       69.31      3.29 o 
   2   1   7      489.95      496.60     17.04 o 
   3   1   7       48.41       43.76      3.48 o 
   4   1   7      868.76      889.82     26.72 o 
   5   1   7      265.13      252.08     11.04 o 
   6   1   7        1.05       -9.49     15.49 o 
  -9   2   7       31.08       30.59     17.42 o 
  -8   2   7        0.01       -5.61     14.52 o 
  -7   2   7       13.48       18.01     12.20 o 
  -6   2   7       19.44      -12.58     12.58 o 
  -5   2   7      110.37       94.09      4.65 o 
  -4   2   7       70.00       64.08      3.10 o 
  -3   2   7       43.34       40.85      2.71 o 
  -2   2   7       21.73       12.20      8.33 o 
  -1   2   7      465.09      467.37     14.52 o 
   0   2   7      154.86      151.51      4.84 o 
   1   2   7       45.65       46.27      2.90 o 
   2   2   7        1.59      -10.26     10.26 o 
   3   2   7       24.54       25.36      3.29 o 
   4   2   7       50.39       49.56      4.07 o 
   5   2   7       46.01       40.46      4.26 o 
   6   2   7       63.31       55.95      5.03 o 
  -9   3   7       97.67      106.29      5.61 o 
  -8   3   7       31.73       22.46     15.29 o 
  -7   3   7      235.57      218.58      9.10 o 
  -6   3   7      133.75      131.46      4.84 o 
  -5   3   7      549.46      537.45     18.78 o 
  -4   3   7      806.39      763.97     19.75 o 
  -3   3   7       77.36       76.86      3.29 o 
  -2   3   7      190.14      179.28      7.94 o 
  -1   3   7      133.73      135.14      5.23 o 
   0   3   7        0.75        3.15      6.14 o 
   1   3   7      629.26      603.28     18.20 o 
   2   3   7        1.36        2.90     10.45 o 
   3   3   7       99.79      102.22      4.65 o 
   4   3   7       97.08       88.28      4.65 o 
   5   3   7       63.18       65.63      4.45 o 
   6   3   7       20.21       19.94      4.84 o 
  -8   4   7       18.22       18.59     15.10 o 
  -7   4   7      133.23      154.30      6.20 o 
  -6   4   7        0.01        7.94     11.81 o 
  -5   4   7      243.03      220.32      9.10 o 
  -4   4   7       96.71       94.67      4.26 o 
  -3   4   7       47.26       43.95      2.71 o 
  -2   4   7      347.31      349.85     14.13 o 
  -1   4   7        1.75        0.19      2.52 o 
   0   4   7      101.25       93.38      2.65 o 
   1   4   7      133.56      142.88      5.23 o 
   2   4   7        0.68       14.13     10.26 o 
   3   4   7        2.84        6.00     10.45 o 
   4   4   7       54.72       50.34      4.07 o 
   5   4   7        7.95       11.04      4.26 o 
  -8   5   7       16.41       24.59     14.91 o 
  -7   5   7       64.82       66.41      4.45 o 
  -6   5   7      161.19      163.21      5.23 o 
  -5   5   7      953.99      947.32     24.78 o 
  -4   5   7        4.59        1.74      3.10 o 
  -3   5   7       23.40       18.78      2.71 o 
  -2   5   7      177.26      170.57      6.97 o 
  -1   5   7      423.21      391.09     15.10 o 
   0   5   7       64.29       64.04      2.05 o 
   1   5   7        5.80       -5.42     10.26 o 
   2   5   7       26.37       33.30      3.29 o 
   3   5   7        1.50        9.87     11.81 o 
   4   5   7      254.16      250.72     12.78 o 
   5   5   7       33.52       36.79      4.45 o 
  -8   6   7        2.10       16.26     14.71 o 
  -7   6   7        1.98        0.58     14.33 o 
  -6   6   7        4.07        5.03     12.39 o 
  -5   6   7      194.18      198.45      7.55 o 
  -4   6   7        1.07        1.74     10.07 o 
  -3   6   7      279.79      261.95     11.42 o 
  -2   6   7        0.33        8.52      9.29 o 
  -1   6   7        5.53        6.39      9.49 o 
   0   6   7       89.75       79.57      2.33 o 
   1   6   7        6.90       -2.13     10.65 o 
   2   6   7      146.73      143.08      4.65 o 
   3   6   7        4.89        8.33     12.58 o 
   4   6   7        4.04       -7.55     14.71 o 
   5   6   7        6.98        2.90     15.68 o 
  -8   7   7       12.33      -14.13     16.26 o 
  -7   7   7       19.41       22.26     14.33 o 
  -6   7   7      103.51      108.03      5.03 o 
  -5   7   7      149.41      153.92      6.00 o 
  -4   7   7       50.63       47.43      3.48 o 
  -3   7   7      102.11      106.87      3.87 o 
  -2   7   7      148.31      145.20      6.00 o 
  -1   7   7     1069.08     1048.19     24.59 o 
   0   7   7      351.34      338.53     10.73 o 
   1   7   7       35.52       27.49      3.29 o 
   2   7   7       55.80       52.08      3.68 o 
   3   7   7       10.87        8.71     12.58 o 
   4   7   7      194.69      210.45      7.36 o 
   5   7   7       58.71       66.21      4.84 o 
  -7   8   7       26.08       18.78     16.65 o 
  -6   8   7       19.18       18.97      3.87 o 
  -5   8   7       28.50       31.95      3.68 o 
  -4   8   7       26.70       25.75      3.48 o 
  -3   8   7       83.83       83.83      3.68 o 
  -2   8   7       68.13       61.37      3.48 o 
  -1   8   7       12.52       16.07     10.65 o 
   0   8   7      102.02       92.71      5.32 o 
   1   8   7        7.69       14.33     10.65 o 
   2   8   7      216.45      194.57      7.36 o 
   3   8   7        4.76       12.97     12.97 o 
   4   8   7       14.31       11.81      4.26 o 
  -7   9   7        4.21        0.00     14.71 o 
  -6   9   7        1.52       -9.87     13.75 o 
  -5   9   7        3.85       10.84     11.42 o 
  -4   9   7      178.72      184.51      8.71 o 
  -3   9   7        0.52       18.20     10.84 o 
  -2   9   7        6.77       13.36     11.04 o 
  -1   9   7       35.65       40.66      3.48 o 
   0   9   7       80.50       75.73      5.81 o 
   1   9   7       79.06       80.54      4.07 o 
   2   9   7       18.59        4.84     13.36 o 
   3   9   7       98.86      109.19      4.84 o 
   4   9   7        2.26       13.17     14.52 o 
  -6  10   7       12.27        0.00     14.91 o 
  -5  10   7        0.12      -13.75     13.75 o 
  -4  10   7        0.47       10.26     11.81 o 
  -3  10   7       17.85       21.49     12.78 o 
  -2  10   7        0.35        0.58     11.81 o 
  -1  10   7        5.90        9.10     11.04 o 
   0  10   7      180.57      173.59      6.10 o 
   1  10   7       28.11        2.52     13.55 o 
   2  10   7       28.32       24.98     14.91 o 
   3  10   7        0.64       15.68     13.94 o 
  -5  11   7       20.69        2.13     15.68 o 
  -4  11   7       47.76       54.40      4.26 o 
  -3  11   7       56.38       65.44      4.07 o 
  -2  11   7        7.74       -9.29     12.78 o 
  -1  11   7        1.79        2.71      3.68 o 
   0  11   7       21.79        8.91      9.72 o 
   1  11   7      124.70      132.81      6.00 o 
   2  11   7      236.00      243.56     10.84 o 
  -4  12   7        4.77      -11.62     15.49 o 
  -3  12   7        1.76       20.14     13.17 o 
  -2  12   7        0.44       12.97     13.36 o 
  -1  12   7        2.13        8.13     12.97 o 
   0  12   7        1.54       -2.76      9.78 o 
   1  12   7        0.04       18.78     13.36 o 
  -2  13   7       14.99       24.39     14.52 o 
  -1  13   7       34.96       17.81     15.29 o 
  -8   0   8       26.53       13.55     16.65 o 
  -7   0   8      278.38      278.79     11.04 o 
  -6   0   8        3.52       -6.00     12.20 o 
  -5   0   8      197.84      192.25      8.13 o 
  -4   0   8       34.28       31.17      2.90 o 
  -3   0   8       59.88       52.85      2.90 o 
  -2   0   8      712.07      660.78     17.81 o 
  -1   0   8       59.94       61.18      2.90 o 
   0   0   8      668.96      611.30     16.26 o 
   1   0   8       89.37       83.44      3.29 o 
   2   0   8     2708.89     2742.82     38.33 o 
   3   0   8      216.39      222.84      9.68 o 
   4   0   8       85.44       76.67      4.26 o 
   5   0   8        0.82      -15.10     15.10 o 
  -8   1   8       11.96        3.29     14.52 o 
  -7   1   8       35.80       41.63      4.07 o 
  -6   1   8       15.58       13.94     12.00 o 
  -5   1   8        2.30      -10.07     10.65 o 
  -4   1   8      132.13      124.88      5.03 o 
  -3   1   8      304.93      323.52     12.00 o 
  -2   1   8      423.41      400.57     14.91 o 
  -1   1   8       37.05       18.01      9.87 o 
   0   1   8      988.15      896.30     27.88 o 
   1   1   8      132.64      133.20      5.61 o 
   2   1   8       55.86       58.66      3.68 o 
   3   1   8       44.43       20.33     13.55 o 
   4   1   8       85.79       84.03      4.45 o 
   5   1   8       20.88       24.98     15.68 o 
  -7   2   8      146.08      151.21      5.23 o 
  -6   2   8      140.02      135.14      5.81 o 
  -5   2   8       39.84       41.43      3.29 o 
  -4   2   8       91.96       84.03      3.87 o 
  -3   2   8       23.84       22.46      2.71 o 
  -2   2   8      419.09      398.05     15.68 o 
  -1   2   8      176.78      174.83      7.36 o 
   0   2   8      593.04      576.14     12.59 o 
   1   2   8       10.18       12.39      2.90 o 
   2   2   8      778.51      764.55     22.26 o 
   3   2   8      331.49      316.35     13.75 o 
   4   2   8       10.51       17.04     12.78 o 
   5   2   8       12.19       -6.97     15.49 o 
  -8   3   8        3.86        8.91      4.26 o 
  -7   3   8       57.36       66.02      4.26 o 
  -6   3   8        8.63        8.71     11.62 o 
  -5   3   8       16.57       14.33     11.62 o 
  -4   3   8      199.92      182.57      7.55 o 
  -3   3   8        2.39       -1.94      9.49 o 
  -2   3   8     1345.38     1311.49     24.59 o 
  -1   3   8       26.70       17.81      9.68 o 
   0   3   8      854.90      861.82     14.99 o 
   1   3   8      172.20      178.89      7.36 o 
   2   3   8       14.24       -8.13     11.42 o 
   3   3   8       34.36       33.49      3.87 o 
   4   3   8       29.73       24.98      4.07 o 
   5   3   8        0.14      -15.10     15.88 o 
  -8   4   8       10.42       17.23     15.10 o 
  -7   4   8       89.64       99.13      4.65 o 
  -6   4   8      160.20      149.46      4.84 o 
  -5   4   8       45.21       44.14      3.48 o 
  -4   4   8       19.19       16.26      3.10 o 
  -3   4   8        8.44       14.71      9.87 o 
  -2   4   8      157.58      152.76      5.81 o 
  -1   4   8      187.20      186.83      7.55 o 
   0   4   8        2.70       -7.39      7.39 o 
   1   4   8       16.40       13.55     10.65 o 
   2   4   8       25.91       27.69      3.48 o 
   3   4   8      131.97      137.65      4.84 o 
   4   4   8       68.48       57.50      4.45 o 
   5   4   8       28.64       27.10     15.88 o 
  -8   5   8       55.27       60.79      4.84 o 
  -7   5   8       19.35       -8.13     14.71 o 
  -6   5   8       87.04       78.60      4.26 o 
  -5   5   8      160.72      157.40      6.78 o 
  -4   5   8        8.76       19.36     10.45 o 
  -3   5   8      237.42      238.33     10.07 o 
  -2   5   8       72.24       69.31      3.29 o 
  -1   5   8        0.51        0.77      9.68 o 
   0   5   8       19.87       11.13      2.79 o 
   1   5   8        2.89      -10.45     10.45 o 
   2   5   8       30.14       23.43      3.48 o 
   3   5   8       52.96       53.24      4.07 o 
   4   5   8       14.87       25.94     13.94 o 
  -8   6   8        3.68       -6.58     16.46 o 
  -7   6   8       39.76       49.95      4.45 o 
  -6   6   8        9.81       21.10     12.78 o 
  -5   6   8      128.10      124.88      5.23 o 
  -4   6   8        3.83      -11.42     11.42 o 
  -3   6   8       13.93        9.87      3.10 o 
  -2   6   8       67.08       65.44      3.29 o 
  -1   6   8      168.65      160.31      7.16 o 
   0   6   8      249.53      259.01      7.32 o 
   1   6   8       18.34        8.52     11.62 o 
   2   6   8       30.58       21.49     13.17 o 
   3   6   8       22.83       20.14     13.55 o 
   4   6   8       90.74      102.03      5.03 o 
  -7   7   8       35.59       30.20      4.65 o 
  -6   7   8       18.14        3.68     13.75 o 
  -5   7   8        6.15      -12.97     13.36 o 
  -4   7   8        8.31        7.36      3.29 o 
  -3   7   8      153.71      150.63      5.61 o 
  -2   7   8        3.99       17.42     10.45 o 
  -1   7   8        3.83      -11.04     11.04 o 
   0   7   8       57.72       63.02      4.26 o 
   1   7   8        7.81       -0.58     12.00 o 
   2   7   8        1.43       -6.97     11.81 o 
   3   7   8       48.83       38.14      4.26 o 
   4   7   8       14.37        2.90     16.26 o 
  -7   8   8        2.68       10.07     14.52 o 
  -6   8   8       20.18       18.01      4.26 o 
  -5   8   8       12.21       15.10     13.17 o 
  -4   8   8       63.32       63.70      4.07 o 
  -3   8   8        6.99       -8.52     12.20 o 
  -2   8   8       49.47       53.82      3.48 o 
  -1   8   8      162.47      188.96      7.16 o 
   0   8   8        4.61        8.24      3.35 o 
   1   8   8       21.04        9.68     11.81 o 
   2   8   8       22.61       22.65      3.87 o 
   3   8   8       97.21       96.42      4.65 o 
  -6   9   8       57.48       66.60      4.65 o 
  -5   9   8       22.64        7.74     14.33 o 
  -4   9   8       14.82       16.65      3.87 o 
  -3   9   8      176.17      179.09      7.55 o 
  -2   9   8      145.22      145.40      4.84 o 
  -1   9   8      100.69      101.26      4.07 o 
   0   9   8      156.75      149.86      5.02 o 
   1   9   8        0.10       17.81     12.00 o 
   2   9   8        1.06      -12.58     14.13 o 
   3   9   8        0.98       -2.90     14.71 o 
  -6  10   8        9.38       14.71      4.26 o 
  -5  10   8        6.30        9.68     13.55 o 
  -4  10   8        3.73        3.87     13.17 o 
  -3  10   8       77.59       82.67      4.26 o 
  -2  10   8      102.90      101.26      4.45 o 
  -1  10   8       27.24       27.10      3.87 o 
   0  10   8        2.51       -9.37      9.37 o 
   1  10   8       31.20       31.56      4.26 o 
   2  10   8       32.35       36.79      4.45 o 
  -5  11   8        3.49      -15.88     15.88 o 
  -4  11   8        5.81        2.90     14.13 o 
  -3  11   8        9.70      -10.84     14.33 o 
  -2  11   8       40.25       40.66      4.26 o 
  -1  11   8        6.05       20.72     13.55 o 
   0  11   8        1.41        4.22      9.43 o 
   1  11   8        5.90       -1.36     14.91 o 
  -3  12   8      101.84      105.90      5.03 o 
  -2  12   8       85.46       89.45      4.84 o 
  -1  12   8        1.62       10.84     14.52 o 
   0  12   8       54.60       61.64      3.29 o 
  -7   1   9      226.18      238.91      8.91 o 
  -6   1   9       43.57       47.43      3.87 o 
  -5   1   9       30.71       19.36     12.00 o 
  -4   1   9        0.03        9.87     10.07 o 
  -3   1   9      188.24      187.60      7.36 o 
  -2   1   9       57.69       63.31      3.10 o 
  -1   1   9        0.12      -10.45     10.45 o 
   0   1   9      391.74      400.03     13.26 o 
   1   1   9       92.36       99.13      4.45 o 
   2   1   9       33.65       32.53      3.48 o 
   3   1   9       73.78       82.28      4.26 o 
   4   1   9       25.26       10.84     15.29 o 
  -7   2   9       19.23       21.88      4.07 o 
  -6   2   9        0.01        9.87     11.81 o 
  -5   2   9        5.42        9.87     10.84 o 
  -4   2   9        1.84        6.39     10.65 o 
  -3   2   9       54.55       63.12      3.29 o 
  -2   2   9      181.98      193.61      7.94 o 
  -1   2   9        0.13        5.81      2.90 o 
   0   2   9       51.14       50.59      2.26 o 
   1   2   9       43.76       45.50      3.48 o 
   2   2   9        9.28       20.91     11.62 o 
   3   2   9        0.73      -12.97     12.97 o 
   4   2   9       59.30       68.34      4.45 o 
  -7   3   9        1.04       -0.58     14.13 o 
  -6   3   9       17.90       15.10     13.55 o 
  -5   3   9       60.67       58.47      3.87 o 
  -4   3   9      744.91      727.57     21.10 o 
  -3   3   9      214.14      189.54      6.20 o 
  -2   3   9      734.32      659.62     19.94 o 
  -1   3   9       21.23       15.49     10.26 o 
   0   3   9      261.79      260.92      7.85 o 
   1   3   9      696.66      701.82     21.88 o 
   2   3   9       82.28       88.09      4.26 o 
   3   3   9       89.64       87.32      4.45 o 
   4   3   9        0.17       12.58     14.13 o 
  -7   4   9        5.29        2.52     13.94 o 
  -6   4   9        0.89       -1.74     12.97 o 
  -5   4   9        0.50       20.72     11.62 o 
  -4   4   9      273.83      288.67     10.65 o 
  -3   4   9       33.85       29.82      3.29 o 
  -2   4   9       89.04       97.38      3.68 o 
  -1   4   9       10.40       19.36     10.65 o 
   0   4   9        1.33        4.65      7.36 o 
   1   4   9       13.46        9.68     10.84 o 
   2   4   9        7.93       10.26     12.00 o 
   3   4   9       98.35       94.09      4.65 o 
   4   4   9        3.80       -9.29     14.71 o 
  -6   5   9        5.81       23.43     12.97 o 
  -5   5   9       18.60       21.30      3.68 o 
  -4   5   9      402.68      396.89     15.49 o 
  -3   5   9      117.72      100.87      4.65 o 
  -2   5   9       60.59       49.56      3.48 o 
  -1   5   9        7.69        7.16      3.10 o 
   0   5   9      460.18      459.11     13.34 o 
   1   5   9       53.18       57.50      3.68 o 
   2   5   9       23.49        7.16     12.78 o 
   3   5   9       23.98       29.04      4.07 o 
   4   5   9       10.72       18.39     14.52 o 
  -6   6   9       71.50       75.12      4.45 o 
  -5   6   9       21.13       28.65      3.68 o 
  -4   6   9      197.57      198.25      7.94 o 
  -3   6   9        0.81      -11.04     11.04 o 
  -2   6   9       77.74       79.77      3.68 o 
  -1   6   9        0.92       -9.10     10.65 o 
   0   6   9       41.20       36.80      2.46 o 
   1   6   9       60.59       61.76      3.87 o 
   2   6   9       56.59       50.14      3.87 o 
   3   6   9       13.46       -6.20     14.91 o 
  -5   7   9        7.21        2.52     12.97 o 
  -4   7   9        1.80        4.65     12.39 o 
  -3   7   9       74.75       77.25      3.87 o 
  -2   7   9      146.68      154.69      5.61 o 
  -1   7   9       99.42      107.65      5.03 o 
   0   7   9       97.75      102.20      2.94 o 
   1   7   9        1.44        1.74     12.78 o 
   2   7   9        2.35       15.68     12.20 o 
   3   7   9        0.70      -15.88     15.88 o 
  -5   8   9       13.61       16.26      4.07 o 
  -4   8   9       78.72       76.86      4.26 o 
  -3   8   9       11.13        5.61      3.68 o 
  -2   8   9       70.11       78.02      4.07 o 
  -1   8   9        2.93       15.29     11.81 o 
   0   8   9       25.63       29.22      2.67 o 
   1   8   9        7.71       -4.45     14.13 o 
   2   8   9       62.26       72.41      4.65 o 
   3   8   9        6.61       21.88     15.49 o 
  -4   9   9       46.07       45.69      4.26 o 
  -3   9   9       44.74       17.04     14.71 o 
  -2   9   9       21.44       12.39     12.58 o 
  -1   9   9       38.24       44.92      4.07 o 
   0   9   9        2.55       18.13      8.54 o 
   1   9   9      102.23      112.10      4.84 o 
   2   9   9       15.87       20.52     14.71 o 
   0  10   9        0.00       10.45     14.13 o 
   1  10   9       41.26       47.63      4.65 o 
   0  11   9        1.12        4.45     14.33 o 
  -7   0  10       35.53       42.59      4.26 o 
  -6   0  10       22.94        6.39     14.33 o 
  -5   0  10        0.18        5.23     11.42 o 
  -4   0  10        0.03        8.91     10.65 o 
  -3   0  10       22.22       25.36      3.29 o 
  -2   0  10      383.28      399.02     16.26 o 
  -1   0  10        1.86       -3.87      9.87 o 
   0   0  10      259.37      251.81      7.19 o 
   1   0  10      186.44      193.61      7.55 o 
   2   0  10        4.57       -1.16     11.23 o 
   3   0  10        0.65        7.94     13.94 o 
   4   0  10        8.02       -0.77     16.84 o 
  -7   1  10        0.99       16.26     13.94 o 
  -6   1  10       28.99       25.56      4.07 o 
  -5   1  10        0.05       18.59     10.45 o 
  -4   1  10        0.89        5.03     11.62 o 
  -3   1  10       68.47       56.73      3.48 o 
  -2   1  10        4.63        7.36      3.10 o 
  -1   1  10       22.54       22.46      3.29 o 
   0   1  10        7.89        2.70      7.87 o 
   1   1  10       83.23       72.99      3.87 o 
   2   1  10       35.65       31.17      3.87 o 
   3   1  10       19.25       12.00     14.13 o 
   4   1  10       24.88        8.33     17.23 o 
  -6   2  10       50.11       50.34      4.07 o 
  -5   2  10       68.55       65.83      3.87 o 
  -4   2  10       15.12       19.36     10.65 o 
  -3   2  10       28.57       31.95      3.48 o 
  -2   2  10      123.58      118.10      6.00 o 
  -1   2  10      142.03      137.07      7.16 o 
   0   2  10       37.98       37.85      2.46 o 
   1   2  10      195.88      204.64      8.91 o 
   2   2  10       35.37       38.14      3.87 o 
   3   2  10        1.21        8.91     13.75 o 
  -6   3  10       49.40       55.57      4.26 o 
  -5   3  10       13.72       18.39     12.00 o 
  -4   3  10       46.44       56.15      3.68 o 
  -3   3  10        0.48        1.55     11.04 o 
  -2   3  10        5.52        2.90     11.04 o 
  -1   3  10        0.00        2.52     10.07 o 
   0   3  10        3.82       -2.23      7.80 o 
   1   3  10       10.74       -2.32     12.39 o 
   2   3  10        2.28       14.33     12.78 o 
   3   3  10       43.96       33.49      4.45 o 
  -6   4  10      101.98      116.55      4.65 o 
  -5   4  10      246.58      250.72      8.52 o 
  -4   4  10       16.38       21.10     11.81 o 
  -3   4  10       36.72       29.62      3.48 o 
  -2   4  10      121.97      116.16      3.87 o 
  -1   4  10      297.25      277.83     10.84 o 
   0   4  10       30.68       28.72      2.90 o 
   1   4  10       88.51       93.12      4.84 o 
   2   4  10       29.61       28.07      4.07 o 
   3   4  10        1.34        6.39     14.52 o 
  -6   5  10      412.17      387.99     17.62 o 
  -5   5  10        4.94       -1.74     12.97 o 
  -4   5  10      164.40      171.34      8.52 o 
  -3   5  10      149.65      154.69      6.58 o 
  -2   5  10       12.32       11.23      3.29 o 
  -1   5  10        0.04       -3.29     11.04 o 
   0   5  10       50.94       51.64      2.71 o 
   1   5  10      128.65      137.65      5.03 o 
   2   5  10       52.64       43.17      4.26 o 
   3   5  10        0.80       11.04     14.91 o 
  -5   6  10      128.32      133.20      5.23 o 
  -4   6  10        1.21       -2.32     12.58 o 
  -3   6  10       38.54       22.85     13.55 o 
  -2   6  10      147.45      154.11      5.23 o 
  -1   6  10       62.93       55.95      3.87 o 
   0   6  10      133.32      139.62      3.94 o 
   1   6  10       12.44       18.39     12.97 o 
   2   6  10        0.02       -4.07     13.17 o 
  -4   7  10       22.85       19.36     13.36 o 
  -3   7  10        0.11       -4.26     12.97 o 
  -2   7  10       41.57       48.79      3.87 o 
  -1   7  10      109.34      104.16      4.26 o 
   0   7  10       37.46       35.92      2.80 o 
   1   7  10       22.12       16.46      4.07 o 
   2   7  10        6.13      -10.07     15.49 o 
  -3   8  10      143.61      158.56      5.61 o 
  -2   8  10        2.64       19.17     13.17 o 
  -1   8  10        3.66        7.74     13.17 o 
   0   8  10        9.02        0.00     13.94 o 
   1   8  10       13.34        7.55      4.26 o 
   0   9  10        3.78       22.07     13.94 o 
   1   9  10        6.56       22.46     14.52 o 
  -6   1  11        0.09        0.58     13.75 o 
  -5   1  11       98.34       92.74      4.26 o 
  -4   1  11       19.46      -13.94     13.94 o 
  -3   1  11      105.20       99.90      4.84 o 
  -2   1  11      372.75      366.30     15.29 o 
  -1   1  11      271.50      273.18     11.62 o 
   0   1  11        7.03       20.41      8.62 o 
   1   1  11       16.40       19.17     13.17 o 
   2   1  11        7.38       -3.48     14.52 o 
   3   1  11       26.05       27.69     17.04 o 
  -6   2  11        1.69       -0.58     14.13 o 
  -5   2  11       48.15       47.24      4.07 o 
  -4   2  11       69.01       73.96      3.87 o 
  -3   2  11      117.33      115.39      5.42 o 
  -2   2  11      121.88      133.98      6.00 o 
  -1   2  11       41.98       43.37      3.68 o 
   0   2  11       23.96       29.44      2.67 o 
   1   2  11       73.94       83.25      4.26 o 
   2   2  11      100.55      108.81      6.20 o 
  -5   3  11       99.62      110.94      4.45 o 
  -4   3  11       53.15       44.72      3.87 o 
  -3   3  11       90.76       93.12      4.07 o 
  -2   3  11        0.00       18.20     11.23 o 
  -1   3  11       66.18       79.38      4.07 o 
   0   3  11       49.35       54.54     18.68 o 
   1   3  11       45.90       38.91      4.07 o 
   2   3  11       52.02       56.34      4.45 o 
  -5   4  11        1.14       -1.94     13.94 o 
  -4   4  11       58.10       55.76      4.07 o 
  -3   4  11      109.11      106.48      4.45 o 
  -2   4  11        6.70        6.39     11.04 o 
  -1   4  11      155.73      164.57      7.94 o 
   0   4  11       34.04       34.67      2.74 o 
   1   4  11        5.88      -13.36     14.33 o 
   2   4  11       19.85       26.91      4.45 o 
  -4   5  11      159.54      184.89      6.97 o 
  -3   5  11        3.27       -5.42     12.78 o 
  -2   5  11       32.74       36.20      3.87 o 
  -1   5  11       28.38        9.87     13.17 o 
   0   5  11       37.39       34.84      2.80 o 
   1   5  11       35.14       25.36     14.71 o 
   2   5  11        0.12        0.58      4.45 o 
  -4   6  11       22.49       24.39      4.07 o 
  -3   6  11        0.01        9.49     11.62 o 
  -2   6  11       13.98       22.26      3.87 o 
  -1   6  11        0.87        4.45     13.36 o 
   0   6  11        0.78       11.42     12.58 o 
   1   6  11        5.84       -2.13     14.71 o 
   0   7  11       25.72       18.39     14.71 o 
   1   7  11        0.43       -8.13     14.33 o 
   0   8  11        4.44        6.00     14.52 o 
  -4   0  12        0.89      -12.97     12.97 o 
  -3   0  12       34.44       35.04      3.87 o 
  -2   0  12      642.99      667.36     24.78 o 
  -1   0  12      179.41      205.22      8.52 o 
   0   0  12      181.53      197.67      7.74 o 
   1   0  12       69.03       87.51      4.84 o 
  -4   1  12        8.92       -6.39     13.75 o 
  -3   1  12        0.04        5.61      3.68 o 
  -2   1  12        8.77       12.20      3.68 o 
  -1   1  12       19.56       -0.58     13.94 o 
   0   1  12       22.03       31.17      4.07 o 
   1   1  12        1.06      -12.00     14.71 o 
  -4   2  12       10.56       -1.36     12.97 o 
  -3   2  12      101.67      115.20      4.26 o 
  -2   2  12      107.41      118.49      4.45 o 
  -1   2  12       21.40       21.88     13.75 o 
   0   2  12        1.50        4.65     14.13 o 
   1   2  12       17.06       23.23      4.26 o 
  -4   3  12        0.01        3.87     12.97 o 
  -3   3  12        0.07       -5.81     13.36 o 
  -2   3  12        0.43      -13.94     13.94 o 
  -1   3  12       15.03       12.58      3.87 o 
   0   3  12       54.17       61.76      4.45 o 
   1   3  12        0.94        5.03     13.94 o 
   0   4  12      125.22      127.97      6.20 o 
   1   4  12       20.64       25.94     14.33 o 
   0   5  12       45.16       48.40      4.45 o 
   0   6  12       70.87       85.96      4.84 o 
   0   1  13       10.97       20.91     14.13 o 
                                                 
